# Supplementary material for: N-glycans from serum IgG and total serum glycoproteins specific for endometriosis
Source: Sci Rep. 2023 Jun 28;13:10480. doi: 10.1038/s41598-023-37421-5 (PMC10307818; doi:10.1038/s41598-023-37421-5)
Supplement: Supplementary file 5 — Supplementary Tables. [file 41598_2023_37421_MOESM5_ESM.xlsx]

## Sheet: Table S1
Supplementary Table S1. Clinical characteristics and N-glycome of all patients in this study.
Study number	Study number	Group (1-contol; 2-minimal/mild endometriosis; 3-moderate/severe endometriosis)	Cycle length	Confirmed (0: without laparoscopy; 1:with laparoscopy; )	Phase of cycle (0:follicular; 1:mid-luteal)	LH (IU/L)	FSH (U/L)	Insulin (mU/L)	Progesterone (nmol/L)	Fasting glucose (mmol/L)	Hb1A1c (mmol/mol)	Oestradiol	Age	BMI	Smoking (0: no; 1: yes)	Myoma (0: no; 1: yes)	Adenomyosis (0: no; 1: yes)	Inflammatory gynaecological conditions, antibiotic use and other notes	Serum IgG-GPs																												Serum IgG-features
																			GP1	GP2	GP3	GP4	GP5	GP6	GP7	GP8	GP9	GP10	GP11	GP12	GP13	GP14	GP15	GP16	GP17	GP18	GP19	GP20	GP21	GP22	GP23	GP24	GP25	GP26	GP27	GP28	S0	S1	S2
FR Endo 007	IC1	1	29	0	1	2.06	2.71	9.75	71.86	NA	NA	627.9	34	21.5	NA	NA	NA		0.055	0.667	0.0451	15.6464	0.0957	3.9201	0.4556	0.6351	20.0217	10.6156	4.6776	0.7721	0.8797	0.3472	0.2925	17.1911	1.6218	0.4365	2.8251	1.1536	0.4538	10.6434	1.619	0.1218	1.3182	0.1578	1.915	1.4164	77.9393	17.1314	4.8074
FR Endo 011	IC2	1	30	1	NA	6.07	2.17	0.98	52.33	NA	NA	734.1	35	21.51	NA	NA	NA		NA	NA	NA	NA	NA	NA	NA	NA	NA	NA	NA	NA	NA	NA	NA	NA	NA	NA	NA	NA	NA	NA	NA	NA	NA	NA	NA	NA	NA	NA	NA
FR Endo 013	IC3	1	28	0	1	0.9	2.15	5.32	42.99	4.2	NA	423	42	20	NA	NA	NA	BMI data retrieved from 2014	0.057	0.3756	0.0495	13.8096	0.0825	4.0298	0.3069	0.6308	18.7164	8.4183	6.2669	0.8313	0.7977	0.4023	0.2898	19.1549	2.4711	0.4685	2.4629	1.1177	0.5592	11.781	1.9855	0.1439	1.1723	0.2137	1.648	1.757	76.6904	18.3748	4.791
FR Fert 005	IC4	1	NA	0	1	0.924	2.14	5.55	43.01	NA	NA	NA	NA	NA	NA	NA	NA		NA	NA	NA	NA	NA	NA	NA	NA	NA	NA	NA	NA	NA	NA	NA	NA	NA	NA	NA	NA	NA	NA	NA	NA	NA	NA	NA	NA	NA	NA	NA
FR Endo 014	IC5	1	27	0	1	3.61	3.16	5.82	61.14	4.4	NA	712.3	37	21.36	NA	NA	NA		0.0523	0.9717	0.0476	15.2052	0.0888	5.0922	0.7536	0.884	19.486	8.3649	5.5882	0.7788	1.8429	0.4596	0.1721	16.2242	1.8847	0.3966	2.4177	1.5538	0.5861	10.267	2.167	0.0302	1.1894	0.2509	1.5115	1.7329	77.8968	17.3882	4.6847
FR Fert 007	IC6	1	NA	0	NA	3.57	3.15	6.21	61.04	NA	NA	NA	NA	NA	NA	NA	NA		NA	NA	NA	NA	NA	NA	NA	NA	NA	NA	NA	NA	NA	NA	NA	NA	NA	NA	NA	NA	NA	NA	NA	NA	NA	NA	NA	NA	NA	NA	NA
FR Endo 017	IC7	1	27	0	1	9.22	5.77	6.33	69.5	NA	NA	402.9	34	25.2	NA	NA	NA		0.045	0.6475	0.0639	19.5913	0.0904	3.8166	0.4791	0.6166	19.9579	11.5884	3.8293	0.7151	0.8413	0.3198	0.2478	16.8142	1.3733	0.3508	2.3644	1.0994	0.4594	8.5802	1.5581	0.138	1.0524	0.1877	1.9038	1.268	81.0375	14.4123	4.4119
FR Fert 008	IC8	1	NA	0	1	9.24	5.79	6.62	69.91	NA	NA	NA	NA	NA	NA	NA	NA		NA	NA	NA	NA	NA	NA	NA	NA	NA	NA	NA	NA	NA	NA	NA	NA	NA	NA	NA	NA	NA	NA	NA	NA	NA	NA	NA	NA	NA	NA	NA
FR Fert 010	IC9	1	NA	1	1	7.52	3.5	8.36	60.01	NA	NA	NA	NA	NA	NA	NA	NA		NA	NA	NA	NA	NA	NA	NA	NA	NA	NA	NA	NA	NA	NA	NA	NA	NA	NA	NA	NA	NA	NA	NA	NA	NA	NA	NA	NA	NA	NA	NA
FR Endo 023	IC10	1	28	0	1	5.09	3.05	8.65	41.58	4.7	35	539.4	38	22	NA	NA	NA		0.3662	0.5301	0.314	13.617	0.7399	4.5939	0.3582	0.8516	13.9468	6.7662	4.2591	1.393	1.0958	0.6886	0.1801	15.0355	2.0073	1.1169	3.283	2.7532	1.1156	10.8208	3.8683	1.3036	1.0584	3.4422	0.5303	2.4398	66.7433	22.9578	7.4707
FR Fert 004	IC11	1	NA	0	1	5.03	2.6	20.39	37.38	NA	NA	NA	NA	NA	NA	NA	NA		NA	NA	NA	NA	NA	NA	NA	NA	NA	NA	NA	NA	NA	NA	NA	NA	NA	NA	NA	NA	NA	NA	NA	NA	NA	NA	NA	NA	NA	NA	NA
FR Endo 025	IC12	1	28	1	1	1.84	2.08	9.49	46.34	5.8	32	602.2	42	24.24	NA	NA	NA		0.0101	0.5748	0.0365	11.4034	0.0562	4.1826	0.4883	0.4456	13.5993	7.9726	4.1559	1.046	1.7215	0.4092	0.045	16.4404	2.0462	0.4588	2.7955	2.6304	0.9258	12.2074	3.8827	0.6895	4.3942	0.767	3.1045	3.5106	64.6336	22.9006	11.7763
FR Endo 026	IC13	1	29	1	0	26.87	12.77	4.59	3.28	4.5	28	368.7	38	19.8	NA	NA	NA	large left hydrosalpinx, on azithromycin (hsg)	NA	NA	NA	NA	NA	NA	NA	NA	NA	NA	NA	NA	NA	NA	NA	NA	NA	NA	NA	NA	NA	NA	NA	NA	NA	NA	NA	NA	NA	NA	NA
FR Endo 027	IC14	1	31	0	1	4.22	3.18	12.47	34.91	5.2	35	818.7	40	22.55	NA	NA	NA		0.0584	0.2795	0.0535	9.4048	0.057	2.52	0.193	0.5389	17.8966	9.2791	4.8424	0.7858	0.4283	0.3029	0.3124	19.3652	2.2611	0.3897	2.6581	1.1808	0.6796	13.0925	3.577	0.2398	2.0739	0.4177	3.4705	3.6412	68.5789	21.5777	9.6033
FR Endo 028	IC15	1	28	1	0	9.43	7.09	7.08	0.544	4.7	37	161.9	39	23.5	NA	NA	NA	left hydrosalpinx	0.042	0.3723	0.0574	16.2664	0.1047	4.3177	0.2511	0.414	17.9337	8.6268	4.8036	0.709	0.8059	0.2837	0.1475	17.2736	1.9075	0.3371	2.4458	1.2675	0.5287	11.1266	2.7335	0.2652	1.4825	0.3103	2.507	2.679	74.3169	18.4392	6.9788
FR Endo 031	IC16	1	34	0	1	21.71	9.7	24.91	36.62	NA	NA	559.3	34	28.4	NA	NA	NA		0.0613	0.3004	0.0272	10.7336	0.0468	2.5385	0.2856	0.5485	16.3028	8.5719	3.7682	0.6782	1.019	0.3346	0.3711	19.6304	1.8451	0.466	3.3893	1.4859	0.635	17.1035	2.1211	0.148	1.7978	0.3147	3.2056	2.2702	67.0632	25.2008	7.5883
FR Fert 002	IC17	1	NA	0	1	12.21	4.66	9.22	40.99	NA	NA	NA	NA	NA	NA	NA	NA		NA	NA	NA	NA	NA	NA	NA	NA	NA	NA	NA	NA	NA	NA	NA	NA	NA	NA	NA	NA	NA	NA	NA	NA	NA	NA	NA	NA	NA	NA	NA
FR Endo 033	IC18	1	NA	1	0	8.02	5	2.35	0.479	5.2	37	105.6	35	22.31	NA	NA	NA		0.0569	0.7688	0.0015	11.3192	0.0237	3.8942	0.5766	0.4626	19.4501	7.5741	3.7589	0.6056	1.1056	0.3731	0.0328	17.2004	1.3484	0.4453	2.4105	1.9347	0.7325	12.2982	2.7401	0.3683	3.0537	0.573	3.7595	3.1317	68.5525	20.5613	10.5179
FR Endo 036	IC19	1	NA	1	0	8.39	10.93	5.37	3.67	4.6	32	128.1	35	20.33	NA	NA	NA		0.0704	0.8434	0.0399	15.957	0.0721	4.9645	0.5465	0.7717	18.8628	9.2897	5.7192	0.7707	1.0344	0.3262	0.2179	13.969	1.8624	0.4175	2.9096	1.3197	0.672	9.7397	2.798	0.2654	1.5019	0.4413	1.743	2.8745	75.3178	17.8565	6.5607
FR Endo 037	IC20	1	NA	1	0	NA		NA	NA	NA	NA	920.7	38	22.6	NA	NA	NA	hydrosalpinx, sample collected with EDTA tube	0.0924	0.8463	0.1529	21.5778	0.129	5.7132	0.461	0.6962	20.7835	10.7763	6.5726	0.9228	0.7306	0.0798	0.0188	14.8801	1.8285	0.1968	2.1784	0.6047	0.0735	7.0282	1.2437	0.0893	0.5856	0.0329	0.8414	0.8637	86.2618	11.3253	2.3236
FR Endo 040	IC21	1	27	1	1	7.08	2.61	3.48	17.54	4.1	30	1093	34	NA	NA	NA	NA	right tube hydrosalpinx	0.0764	0.6808	0.1168	16.37	0.0942	4.2	0.5356	0.5903	20.4545	10.2947	4.3752	0.7247	1.3427	0.3039	0.2146	19.3553	1.6972	0.343	2.2226	1.152	0.3389	9.7519	1.5639	0.0833	1.084	0.054	1.1115	0.868	81.4269	15.3723	3.1175
FR Endo 041	IC22	1	27	1	0	NA		NA	NA	4.4	31	561.1	40	27.87	NA	NA	NA	left hydrosalpinx, on Augmentin (tooth infection)	0.0663	0.5032	0.0711	19.5025	0.1167	6.3062	0.2838	0.4083	17.7113	9.5728	5.6634	0.8867	0.6633	0.1903	0.1104	16.8445	1.9963	0.287	2.5188	0.785	0.2663	9.8659	1.8929	0.0348	0.8308	0.0371	1.0596	1.5246	80.8971	15.6159	3.4521
FR Endo 043	IC23	1	NA	1	NA	NA		NA	NA	4.1	31	643	27	NA	NA	NA	NA		0.0674	0.6319	0.0548	12.6883	0.0568	3.7129	0.4234	0.4974	22.5344	7.0006	3.9464	0.4681	1.4031	0.2529	0.1857	22.8336	1.5684	0.4163	1.6063	1.3519	0.4256	12.4919	1.4213	0.0248	1.2892	0.1106	1.5808	0.9551	78.3261	17.7133	3.9357
FR Endo 044	IC24	1	NA	1	NA	9.74	6.1	7.71	4.1	5.5	36	326	35	28.55	NA	NA	NA		NA	NA	NA	NA	NA	NA	NA	NA	NA	NA	NA	NA	NA	NA	NA	NA	NA	NA	NA	NA	NA	NA	NA	NA	NA	NA	NA	NA	NA	NA	NA
047 (18/08/2020)	IC25	1	33	1	1	4.73	2.71	6.12	<1.0	4.5	35	538.6	36	30.5	NA	NA	NA	right hydrosalpinx, PCOS, progesteron sample were collected with NaFlu K3EDTA tube	0.0843	0.9851	0.1783	16.1691	0.1482	3.8509	0.6006	0.5856	19.2352	10.1473	4.3735	0.7507	1.2838	0.2584	0.119	19.3061	1.8349	0.2997	2.3581	1.2452	0.3681	10.6382	1.801	0.0678	0.8773	0.0198	1.2962	1.1177	79.911	16.7103	3.311
FR Endo 049	IC26	1	NA	1	NA	2.54	2.91	7.52	43.57	4.7	33	NA	NA	NA	NA	NA	NA		0.1129	0.5802	0.1041	19.2556	0.1078	4.3518	0.3411	0.5592	25.3656	11.596	5.9961	0.807	0.4459	0.0734	0.1652	17.7803	1.745	0.1973	1.7563	0.4809	0.0452	6.0483	0.975	0.0995	0.3347	0.0622	0.3216	0.2918	89.3872	9.503	1.0103
FR Endo 051	IC27	1	30	1	NA	NA		NA	NA	4.9	30	NA	42	30.5	NA	NA	NA		0.0598	0.6158	0.0752	18.2775	0.1191	5.3569	0.3805	0.5699	18.526	9.4739	6.0679	0.9791	0.8822	0.3214	0.1104	16.0839	2.0929	0.3611	2.1013	1.2735	0.4127	8.4063	2.4021	0.2077	2.3607	0.1124	1.0521	1.3178	79.9924	14.957	4.843
FR Endo 052	IC28	1	27	1	0	12.81	6.17	5.95	<1.0	5.2	30	297.4	38	19.1	NA	NA	NA	both sides hydrosalpinx	0.0523	0.4262	0.062	14.9505	0.0801	4.796	0.2798	0.5108	18.897	7.5747	6.7842	0.769	1.0373	0.2828	0.1743	20.5487	2.6484	0.341	1.9098	1.2691	0.4375	11.0538	1.8231	0.0761	1.1085	0.1348	0.8898	1.0826	79.8741	16.8343	3.2157
FR Endo 054	IC29	1	NA	1	0	NA		NA	NA	NA	NA	NA	29	22.7	NA	NA	NA		0.0638	0.3737	0.0786	10.0552	0.0515	3.0425	0.3529	0.5128	19.4798	9.223	4.9454	0.6625	1.2797	0.2818	0.2762	25.3892	2.3144	0.3407	2.1218	1.2619	0.4599	12.5929	1.4873	0.0888	1.2249	0.0707	1.165	0.8031	78.383	18.2645	3.2637
FR Fert 001	IC30	1	NA	0	1	4.71	4.23	10.52	64.1	NA	NA	NA	NA	NA	NA	NA	NA		NA	NA	NA	NA	NA	NA	NA	NA	NA	NA	NA	NA	NA	NA	NA	NA	NA	NA	NA	NA	NA	NA	NA	NA	NA	NA	NA	NA	NA	NA	NA
FR Fert 003	IC31	1	NA	0	1	8.33	4.91	9.31	75.58	NA	NA	NA	NA	NA	NA	NA	NA		NA	NA	NA	NA	NA	NA	NA	NA	NA	NA	NA	NA	NA	NA	NA	NA	NA	NA	NA	NA	NA	NA	NA	NA	NA	NA	NA	NA	NA	NA	NA
FR Fert 006	IC32	1	NA	0	1	6.59	3.32	45.02	104.6	NA	NA	NA	NA	NA	NA	NA	NA		NA	NA	NA	NA	NA	NA	NA	NA	NA	NA	NA	NA	NA	NA	NA	NA	NA	NA	NA	NA	NA	NA	NA	NA	NA	NA	NA	NA	NA	NA	NA
FR Fert 009	IC33	1	NA	0	1	40.6	7.48	11.38	3.86	NA	NA	NA	NA	NA	NA	NA	NA		NA	NA	NA	NA	NA	NA	NA	NA	NA	NA	NA	NA	NA	NA	NA	NA	NA	NA	NA	NA	NA	NA	NA	NA	NA	NA	NA	NA	NA	NA	NA
FR Fert 012	IC34	1	NA	0	1	8.45	4.43	4.8	51.58	NA	NA	NA	NA	NA	NA	NA	NA		NA	NA	NA	NA	NA	NA	NA	NA	NA	NA	NA	NA	NA	NA	NA	NA	NA	NA	NA	NA	NA	NA	NA	NA	NA	NA	NA	NA	NA	NA	NA
K-053	EC1	1	NA	1	1	5.28	2.77	1.87	36.29	NA	NA	NA	27	21.2	0	0	0		0.0585	0.3291	0.0423	11.7984	0.0402	3.0612	0.309	0.6895	18.6651	8.1141	4.5325	0.6083	1.1975	0.283	0.5057	22.6933	2.0664	0.3829	2.1847	1.4602	0.6054	13.7036	1.7907	0.2042	1.2732	0.2141	1.7107	1.4763	74.9941	20.1275	4.6743
K-062	EC2	1	NA	1	1	1.77	1.97	7.31	38.6	NA	NA	NA	30	28	0	0	1		0.0768	0.5666	0.0688	15.0944	0.0688	4.0901	0.3626	0.6391	18.2935	7.9193	4.5215	0.6213	0.9965	0.4116	0.3179	19.9142	1.6992	0.3901	2.3332	1.4274	0.5277	13.267	1.5739	0.1827	1.5427	0.2143	1.6225	1.2562	75.6622	19.5193	4.6357
K-099	EC3	1	NA	1	1	4.47	3.15	6.2	27.84	NA	NA	NA	30	21.9	0	0	0		0.0863	0.792	0.0581	25.0116	0.2001	6.9405	0.3879	1.0484	19.7498	9.2428	6.5366	0.8785	0.6196	0.245	0.3696	11.3736	1.584	0.3745	2.1797	0.8236	0.4693	6.0764	1.8388	0.0798	0.8349	0.1567	0.7442	1.2975	85.1244	11.7623	3.0333
K-152	EC4	1	NA	1	1	20.59	5.56	2.59	11.51	NA	NA	NA	27	20.7	0	0	0	salpingitis	0.0682	0.4743	0.0521	18.4015	0.0473	4.0385	0.2552	0.7136	21.2099	10.0074	4.516	0.7578	0.4522	0.2649	0.3459	16.806	1.6894	0.2986	1.9353	1.1554	0.5542	8.4302	2.6241	0.1588	1.1952	0.1968	1.719	1.6322	80.1002	14.9978	4.7432
K-176	EC5	1	NA	1	1	6.14	2.89	5.96	39.29	NA	NA	NA	30	21.26	0	0	0		0.0643	0.4972	0.0563	14.8727	0.0552	3.5213	0.3963	0.6023	18.5104	9.5554	4.536	0.6755	1.0458	0.305	0.2754	19.4082	1.8255	0.3863	2.5213	1.2947	0.529	11.8482	2.0252	0.0982	1.2333	0.2026	2.0409	1.6175	76.2028	18.6047	5.0943
K-187	EC6	1	NA	1	1	7.65	2.8	2.89	57.01	NA	NA	NA	29	19.49	0	0	0		0.0861	0.5739	0.0543	19.223	0.0355	4.2252	0.3528	1.0009	19.8761	8.5481	4.3438	0.6366	0.9133	0.2826	0.6197	17.9941	1.5875	0.358	1.9103	1.2406	0.6073	9.9139	1.5339	0.1185	1.2875	0.1376	1.4117	1.1271	80.3535	15.564	3.9639
K-190	EC7	1	NA	1	1	8.29	4.22	8.08	13.8	NA	NA	NA	32	19.23	0	0	0		0.0682	0.6703	0.0492	17.2479	0.0386	5.1582	0.5361	0.8968	17.2364	7.1203	5.0799	0.7673	1.6458	0.4267	0.3365	16.312	1.9879	0.4129	2.132	1.8745	0.6473	11.581	1.8349	0.2641	1.9525	0.3276	1.6586	1.7366	75.5781	18.4826	5.6753
K-284	EC8	1	NA	1	1	7.51	2.37	6.94	33.26	NA	NA	NA	38	25.65	0	1	0		0.0081	0.6363	0.0302	26.8184	0.0206	8.3613	0.2545	0.8143	19.7948	10.1674	8.4585	0.9273	0.6544	0.0824	0.0724	13.68	2.0071	0.0401	1.2193	0.2574	0.0729	4.1351	0.8801	0.1749	0.1175	0.0734	0.0584	0.1829	92.788	6.6049	0.4322
K-295	EC9	1	NA	1	1	3.37	7.76	4.56	9.66	NA	NA	NA	26	19.38	1	0	0		0.0463	0.7341	0.0518	14.8198	0.0365	5.3711	0.6613	0.8645	16.9674	8.3561	4.7661	0.7609	1.5634	0.4351	0.4186	16.9294	1.8149	0.4076	2.4469	1.718	0.8131	11.1259	2.2947	0.2977	1.7087	0.3899	1.8858	2.3146	74.5973	18.8062	6.299
K-320	EC10	1	NA	1	1	5.36	3.96	32.08	38.42	NA	NA	NA	35	26.23	1	0	0		0.0474	0.4027	0.0429	14.8684	0.0685	4.9278	0.3004	0.4654	17.7065	8.4744	6.2684	0.8512	0.8112	0.2825	0.1699	18.6655	2.2316	0.3765	2.2273	1.3812	0.4464	10.9762	2.0996	0.2759	2.0146	0.2492	1.7518	1.6165	76.5847	17.5072	5.6321
K-365	EC11	1	NA	1	1	1.35	2.01	17.12	24.12	NA	NA	NA	33	20.3428	1	0	0		0.0379	0.4023	0.0518	18.346	0.072	5.1504	0.2624	0.4516	17.0735	8.4687	4.9496	0.9295	0.7232	0.2455	0.1512	16.4013	1.8397	0.3637	2.5445	1.4167	0.4463	11.9267	2.1338	0.2934	1.8973	0.2254	1.6176	1.5779	75.5566	18.8317	5.3182
K-385	EC12	1	NA	1	1	2.92	2.22	10.47	57.6	NA	NA	NA	27	20.538	1	0	0		0.0562	1.0987	0.0468	16.7921	0.0494	4.7243	0.7063	0.7594	19.4789	7.7519	3.9663	0.6037	2.0563	0.4019	0.228	17.5705	1.4074	0.3924	1.8492	1.9337	0.5202	10.6102	1.684	0.1906	1.7226	0.2274	1.8753	1.2959	77.6981	16.9897	5.1212
K-404	EC13	1	NA	1	1	8.52	3.1	4.58	39.65	NA	NA	NA	28	20.7031	0	0	0		0.0536	0.8257	0.0517	15.3813	0.0691	4.1976	0.6207	0.5418	18.5024	8.1375	4.2888	0.6429	1.5306	0.3286	0.1346	18.4243	1.6804	0.3778	2.5241	1.5247	0.459	13.005	1.4298	0.2265	1.5618	0.2449	1.9077	1.3272	75.4116	19.3204	5.0416
K-411	EC14	1	NA	1	1	14.51	4.77	18.99	5.7	NA	NA	NA	30	36.3108	0	0	0		0.0468	0.4024	0.0393	9.5133	0.0481	3.1225	0.4305	0.4978	15.5511	9.2937	4.7974	0.8985	1.2505	0.4167	0.1496	21.2388	2.3676	0.4046	3.1646	1.6773	0.6156	15.8166	1.9275	0.2639	2.1819	0.3264	1.8841	1.6729	70.0646	23.6062	6.0653
K-418	EC15	1	NA	1	1	11.37	4.37	4.9	36.23	NA	NA	NA	28	20.4382	1	0	0		0.0843	0.4436	0.0612	11.4532	0.0524	3.6278	0.3022	0.5704	20.6277	8.2823	6.3466	0.7872	0.7789	0.311	0.2135	21.914	2.3812	0.4267	2.2499	1.0456	0.3827	12.7808	1.3186	0.0762	1.1124	0.0896	1.1647	1.1153	78.2375	18.2043	3.482
K-422	EC16	1	NA	1	1	2.38	2.99	9.79	46.83	NA	NA	NA	35	19.3792	0	1	0		0.0396	0.7294	0.0612	17.9821	0.091	4.5755	0.5051	0.7305	18.9332	9.1725	5.4082	0.8322	1.2652	0.3773	0.2093	16.2481	2.0366	0.3606	1.9397	1.462	0.5477	8.9322	2.5408	0.2525	1.5847	0.2514	1.4179	1.5135	79.197	15.783	4.7675
K-067	EC17	1	NA	1	1	NA	NA	NA	NA	NA	NA	562.5	29	27	0	0	0		0.0795	0.6314	0.0544	18.7886	0.0445	4.1012	0.4851	0.8752	21.4869	9.6264	4.6826	0.6524	1.2598	0.2735	0.4284	16.4759	1.6576	0.332	1.9923	1.2277	0.5249	8.5216	2.0067	0.0911	1.0187	0.1844	1.2603	1.2366	81.6034	14.6052	3.7
K-245	EC18	1	NA	1	1	NA	NA	NA	NA	NA	NA	216	31	23.24	0	0	0		0.0605	0.4389	0.0474	15.4714	0.0562	3.1759	0.3591	0.7576	19.3541	10.3423	4.0674	0.5984	0.8438	0.2702	0.4603	18.5525	1.6449	0.3742	2.7003	1.1787	0.6081	11.5805	1.9	0.1423	1.1965	0.2217	2.1395	1.4573	76.5009	18.3418	5.015
K-259	EC19	1	NA	1	1	NA	NA	NA	NA	NA	NA	499.3	37	20.69	0	0	0	sactosalpinx	0.114	0.8185	0.0912	19.2914	0.0868	5.2099	0.4874	0.9801	21.2251	9.9249	5.9554	0.8127	0.8947	0.2635	0.3763	15.3032	1.7968	0.3418	2.1463	0.9026	0.4196	8.0918	1.5181	0.0719	0.8799	0.0587	0.8829	1.0544	83.6319	13.4202	2.8759
K-268	EC20	1	NA	1	1	NA	NA	NA	NA	NA	NA	1060	32	22.55	1	0	0		0.0597	0.5423	0.0405	13.1479	0.1203	4.1609	0.3727	0.9867	18.3068	8.4336	5.4733	0.7575	0.8086	0.3508	0.6093	18.5433	1.9998	0.4457	2.5505	1.2634	0.8104	12.534	2.099	0.2182	1.483	0.2816	1.7026	1.8977	74.714	19.703	5.3649
K-269	EC21	1	NA	1	1	NA	NA	NA	NA	NA	NA	450.7	36	22.27	1	0	0		0.0652	0.4733	0.0486	8.7922	0.0339	3.9405	0.4807	0.848	18.366	7.2468	7.7625	0.8512	1.475	0.4075	0.5048	24.6753	3.2631	0.3833	1.5647	1.3476	0.6724	11.4058	1.7458	0.138	1.3626	0.1981	0.9226	1.0246	79.2346	17.1196	3.5079
K-290	EC22	1	NA	1	1	NA	NA	NA	NA	NA	NA	579.6	28	21.71	1	0	0		0.0439	0.3206	0.0454	11.7113	0.0438	5.2275	0.3556	0.9211	16.726	6.8394	7.477	0.8033	1.1237	0.3899	0.638	20.5803	2.9686	0.3539	1.8493	1.2607	0.7422	11.6849	2.4219	0.1614	1.4793	0.259	1.5758	1.9959	76.2154	18.3129	5.31
K-292	EC23	1	NA	1	1	NA	NA	NA	NA	NA	NA	1044	31	23.74	0	0	0		0.0658	0.4361	0.0566	20.2713	0.0812	4.2886	0.233	0.5181	17.2261	10.0783	4.7948	0.7634	0.6015	0.2269	0.2921	16.6221	1.897	0.3212	2.7362	0.9205	0.4364	10.7786	1.7406	0.1011	1.2484	0.1925	1.4221	1.6492	78.4529	16.9335	4.5122
K-318	EC24	1	NA	1	1	NA	NA	NA	NA	NA	NA	747.5	38	23.95	0	1	0		0.0691	0.4452	0.0792	19.3323	0.1084	3.9796	0.2477	0.393	19.8019	10.2799	4.4645	0.8117	0.5357	0.2419	0.1028	17.3879	1.6567	0.3247	2.4577	0.9822	0.3031	9.9531	1.8106	0.0933	1.0664	0.1243	1.6891	1.258	79.9375	15.8314	4.1378
K-405	EC25	1	NA	1	1	NA	NA	NA	NA	NA	NA	534.1	25	27.6601	1	0	0		0.0482	0.3443	0.0574	13.6546	0.0702	3.2239	0.2978	0.4986	17.6248	8.9907	5.1643	0.7514	0.8576	0.3535	0.2312	19.6249	2.1492	0.3936	2.6177	1.2893	0.5384	12.9446	2.0087	0.2107	1.6854	0.1995	2.1756	1.9936	73.9426	19.7923	6.0541
FR Endo 002	IME1	2	28	1	1	3.98	4.18	9.98	10.88	NA	NA	278.8	40	23	NA	NA	NA		NA	NA	NA	NA	NA	NA	NA	NA	NA	NA	NA	NA	NA	NA	NA	NA	NA	NA	NA	NA	NA	NA	NA	NA	NA	NA	NA	NA	NA	NA	NA
FR Endo 005	IME2	2	35	1	1	14.94	6.8	4.43	1.01	NA	NA	673.8	34	21.51	NA	NA	NA		0.0436	0.6866	0.0461	12.549	0.0622	4.4258	0.565	0.7441	19.0903	7.5541	5.5459	0.6263	1.2854	0.3385	0.2493	17.9852	2.0586	0.4153	2.2096	1.4836	0.6376	11.9856	2.2514	0.3093	1.7369	0.3828	2.3309	2.4013	73.856	18.9831	6.8519
FR Endo 006	IME3	2	26	1	1	47.8	12.86	4	3.46	NA	NA	1027	34	21.45	NA	NA	NA		0.0618	0.7294	0.0738	16.0642	0.0923	3.4385	0.5243	0.5393	20.9966	11.1377	3.7237	0.6465	1.2238	0.3402	0.1938	18.7168	1.5313	0.3422	2.2343	1.3795	0.3923	9.4002	1.8265	0.1272	1.3465	0.1059	1.6461	1.1655	80.034	15.575	4.264
FR endo 012	IME4	2	26	1	1	1.41	3.6	7.27	13.13	NA	NA	241.1	36	22.6	NA	NA	NA		NA	NA	NA	NA	NA	NA	NA	NA	NA	NA	NA	NA	NA	NA	NA	NA	NA	NA	NA	NA	NA	NA	NA	NA	NA	NA	NA	NA	NA	NA	NA
FR Endo 018A	IME5	2	32	1	1	7.55	3.47	8.47	59.61	4.5	29	124.2	37	27.8	NA	NA	NA		0.0558	0.3468	0.0346	11.7158	0.0655	3.856	0.2744	0.6763	17.8136	8.5931	6.292	0.8937	0.7103	0.3734	0.3599	19.4812	2.5828	0.4705	2.6586	1.1782	0.6184	13.6032	1.928	0.1623	1.5517	0.2036	1.6284	1.872	74.1252	20.4569	5.2557
FR Endo 020	IME6	2	26	1	1	1.97	3.62	6.54	30.32	4.7	NA	363.7	34	22.96	NA	NA	NA		0.1561	0.6753	0.1289	18.0451	0.071	3.2334	0.3452	0.7545	19.5036	10.2038	3.6918	0.6446	0.6978	0.0757	0.2795	16.4546	1.5318	0.2435	2.3066	1.1371	0.361	10.2053	2.3299	0.0629	1.8054	0.0363	3.0682	1.951	76.4927	16.5834	6.8609
FR Endo 022	IME7	2	28	1	0	NA	NA	NA	NA	NA	NA	NA	37	22.31	NA	NA	NA		NA	NA	NA	NA	NA	NA	NA	NA	NA	NA	NA	NA	NA	NA	NA	NA	NA	NA	NA	NA	NA	NA	NA	NA	NA	NA	NA	NA	NA	NA	NA
FR Endo 030	IME8	2	28	1	1	10.46	4.05	5.09	39.43	6.1	33	NA	37	23.8	NA	NA	NA		0.0542	0.3694	0.0109	8.6912	0.0793	2.8623	0.3834	0.4368	13.7296	7.6947	4.4041	0.9454	1.0128	0.4545	0.0135	20.1253	2.429	0.4081	2.7938	2.1079	0.7874	14.9989	3.3573	0.4483	4.0865	0.5374	3.4946	3.2835	63.6964	24.4534	11.402
FR Endo 035	IME9	2	NA	1	0	6.49	6.69	5.84	0.553	4.6	29	413.5	21	23.6	NA	NA	NA		0.0619	0.5796	0.0104	7.5313	0.0392	3.6652	0.5532	0.5016	15.0165	5.4752	4.7975	0.721	2.015	0.4461	0.013	22.408	2.4064	0.387	1.8611	2.8496	0.6386	14.7217	2.4278	0.5607	5.1419	0.4721	2.5196	2.1789	66.2411	22.8858	10.3125
FR Endo 038	IME10	2	NA	1	1	NA		NA	NA	NA	NA	268.2	34	NA	NA	NA	NA	samples collected with EDTA tube	0.068	0.696	0.0587	20.0078	0.113	5.2153	0.37	0.5687	20.6674	9.1447	6.0886	0.8395	0.8205	0.3517	0.1962	16.5634	2.1589	0.2933	1.77	0.913	0.3874	6.983	2.5108	0.0594	0.7178	0.0769	0.918	1.442	83.9284	12.8575	3.1547
Fr Endo 039	IME11	2	33	1	0	5.31	11.02	0.589	1.09	4	31	NA	40	23.3	NA	NA	NA		0.0612	0.5409	0.0768	13.7987	0.0997	4.5287	0.4295	0.6012	20.284	9.3217	6.4368	0.8633	1.162	0.3223	0.1891	20.6818	2.4679	0.3239	1.9632	0.9749	0.3797	9.7272	1.9191	0.0193	0.7854	0.0611	0.8767	1.1039	81.8656	15.288	2.8271
FR Endo 042	IME12	2	22	1	1	15.53	9.74	2.24	<1.0	4.4	35	938.9	33	23.3	NA	NA	NA		0.0563	0.5183	0.0718	14.0321	0.0629	3.5003	0.43	0.673	19.6006	8.8473	4.5246	0.5954	1.2126	0.3181	0.3377	20.1508	1.857	0.4253	2.438	1.5418	0.6433	12.2685	1.7886	0.0994	1.1771	0.1955	1.4105	1.2234	76.7888	19.1055	4.0065
FR Endo 045	IME13	2	28	1	1	2.83	2.36	<0.5	56.89	7.1	49	1117	35	21.7	NA	NA	NA	type I DM, mass in pelvic sidewall	0.0516	0.4644	0.0515	14.6248	0.0847	3.5901	0.3588	0.4615	20.1802	10.2645	4.8383	0.7586	0.9225	0.314	0.1837	19.2449	1.8399	0.4149	2.9066	1.0658	0.3883	11.6493	1.672	0.0705	1.1307	0.0989	1.1547	1.214	78.234	18.0969	3.5983
046 (18/08/2020)	IME14	2	26	1	1	0.704	2.75	8.63	28.9	6	35	709.1	30	25.9	NA	NA	NA		0.7414	1.2878	0.1841	19.4663	0.0598	5.7609	0.6711	0.74	18.5047	9.4554	6.4192	0.6353	1.364	0.7932	0.2054	15.3012	1.609	0.2701	1.938	1.3456	0.4548	7.7462	1.6338	0.0478	1.2394	0.0672	0.9327	1.1257	83.1988	13.3885	3.365
FR Endo 048	IME15	2	0	1	NA	0.666	1.63	8.1	<1.0	5.7	36	NA	38	22.2	NA	NA	NA	amennhorea	0.0601	0.7509	0.0641	15.9512	0.106	5.2509	0.5099	0.5878	17.0913	7.5779	5.5244	0.8535	1.5823	0.3804	0.1844	18.6213	2.1974	0.4356	2.2489	1.7304	0.4988	11.4487	2.0287	0.0992	1.5109	0.1988	1.1743	1.332	77.2938	18.3911	4.216
FR Endo 053	IME16	2	NA	1	1	37.6	6.86	4.01	1.86	NA	NA	664.3	32	24.3	NA	NA	NA		0.0833	0.8496	0.1238	16.6179	0.0949	5.0851	0.5424	0.6398	18.6416	8.7847	5.655	1.0632	1.7236	0.3353	0.1475	20.3395	2.1015	0.2725	1.7568	1.2489	0.3177	9.0227	1.4126	0.1008	1.4536	0.0538	0.8535	0.6783	82.8287	14.0312	3.0392
E-104	EME1	2	NA	1	1	2.86	3.57	20.74	28.14	NA	NA	NA	34	21.67	0	0	0		0.0239	0.4866	0.0679	22.2184	0.0956	6.2215	0.2979	0.6452	18.8847	7.8653	6.5453	0.8574	0.6017	0.2361	0.2057	13.5317	1.9282	0.3758	2.0552	1.0167	0.5169	8.1391	2.281	0.1929	1.1823	0.2253	1.243	2.0587	80.7131	14.3847	4.7093
E-106	EME2	2	NA	1	1	15.12	5.42	7.07	20.78	NA	NA	NA	26	23.2	0	0	0		0.0619	2.7302	0.0517	18.9195	0.0125	8.3286	1.8813	1.2903	20.5099	7.6735	6.0891	0.8236	3.1123	0.4485	0.0488	14.6236	1.6372	0.2742	1.4276	1.2238	0.2826	5.8647	0.9232	0.0499	0.5426	0.0559	0.5207	0.5922	88.2425	9.9961	1.7114
E-121	EME3	2	NA	1	1	10.56	4.39	22.96	15.4	NA	NA	NA	28	23.11	0	0	0		0.1025	0.7633	0.075	19.1876	0.076	5.4728	0.3851	0.5671	21.0429	8.1071	4.4358	0.6183	0.864	0.1467	0.2276	18.8912	1.575	0.2692	1.6232	0.8866	0.3156	9.3354	1.6498	0.024	0.8498	0.0143	1.4482	1.046	82.538	14.0798	3.3583
E-126	EME4	2	NA	1	1	6.74	3.24	4.48	52.93	NA	NA	NA	31	28.7	0	0	1		0.0079	0.6008	0.0131	20.1815	0.005	6.488	0.3053	0.6031	19.6433	9.8644	7.5911	0.893	0.6575	0.037	0.1294	17.7021	2.3418	0.1791	1.869	0.4907	0.0992	7.435	1.2758	0.0743	0.2921	0.0483	0.5372	0.6351	87.0643	11.3488	1.5127
E-151	EME5	2	NA	1	1	21.01	5.74	2.52	12.26	NA	NA	NA	30	21.9	0	0	0		0.0547	0.4742	0.0389	17.113	0.0689	4.116	0.275	0.4901	19.6038	9.1548	4.7295	0.7754	0.5659	0.3019	0.1826	16.9395	1.8622	0.3207	2.0593	1.3164	0.5259	9.5548	2.9805	0.2428	1.6366	0.2408	2.153	2.2229	76.7464	16.7576	6.2533
E-164	EME6	2	NA	1	1	14.87	3.67	6.77	65.38	NA	NA	NA	31	19.36	0	0	0		0.1534	1.394	0.0939	20.6686	0.12	5.0977	0.8348	0.6697	23.6364	10.0103	4.6339	0.5604	1.8326	0.1405	0.0153	16.3463	1.4477	0.1671	1.4607	0.8462	0.1271	6.061	1.2925	0.0373	0.5441	0.0222	0.9982	0.7882	87.6555	9.9546	2.3527
E-178	EME7	2	NA	1	1	6.01	3.9	3.05	50.12	NA	NA	NA	27	23.51	0	0	0		0.0549	0.6041	0.0476	15.2051	0.0652	4.1172	0.521	0.6022	18.673	8.2284	4.2599	0.6774	1.439	0.3657	0.1993	18.4183	1.7957	0.3896	2.2056	1.5918	0.5412	11.3552	2.305	0.2153	1.6416	0.3045	2.2187	1.9575	75.274	18.3884	6.1223
E-258	EME8	2	NA	1	1	4.4	3.95	1.62	59.62	NA	NA	NA	32	18.69	0	0	0	inflammatory cysts on fallopian tubes	0.0485	0.438	0.0246	14.1288	0.0536	3.1718	0.3287	0.4196	20.0629	9.4136	4.3321	0.6187	0.8243	0.2243	0.1587	18.9739	1.7226	0.3302	2.288	1.2227	0.4583	11.3723	2.4611	0.2335	1.6623	0.2633	2.5241	2.2393	74.9447	18.1326	6.689
E-347	EME9	2	NA	1	1	3.9	3.85	6.44	23.34	NA	NA	NA	27	18.6709	1	0	0		0.0383	1.2338	0.0289	13.4247	0.0519	4.8269	1.1223	0.7875	18.1076	8.6426	4.0864	0.7149	2.5227	0.5175	0.1308	16.7817	1.5478	0.4239	2.4226	2.2355	0.6	11.0488	1.8351	0.3214	2.1681	0.4349	2.0903	1.8532	74.5663	18.5659	6.5465
E-066	EME10	2	NA	1	1	NA	NA	NA	NA	NA	NA	558.2	30	17.7	0	0	0		0.052	0.879	0.0451	16.6906	0.048	5.5065	0.7552	0.7992	15.62	8.2508	5.6652	0.9505	1.8872	0.386	0.2399	17.417	2.225	0.3488	2.379	1.6059	0.5286	10.849	1.9067	0.1601	1.5856	0.2991	1.3002	1.6197	77.4172	17.618	4.8046
E-081	EME11	2	NA	1	1	NA	NA	NA	NA	NA	NA	NA	33	19.8	0	0	0		0.059	0.4686	0.0485	15.1263	0.0498	2.7807	0.3839	0.5374	22.2756	9.8757	3.6108	0.5544	1.0024	0.2828	0.208	19.2414	1.3975	0.3896	2.2976	1.2742	0.4228	11.0991	1.6773	0.2333	1.3217	0.1959	1.8554	1.3302	77.9028	17.1606	4.7032
E-141	EME12	2	NA	1	1	NA	NA	NA	NA	NA	NA	276.3	32	NA	0	0	0		0.0664	0.6635	0.0634	28.3673	0.0909	5.7253	0.2929	0.6322	20.6772	9.5182	4.8402	0.7784	0.5483	0.2189	0.208	13.1249	1.5021	0.2757	1.5579	0.7695	0.2897	5.6716	1.5866	0.0574	0.8369	0.0449	0.7943	0.7973	87.3181	10.151	2.4734
E-161	EME13	2	NA	1	1	NA	NA	NA	NA	NA	NA	221.3	30	20.03	1	0	0		0.0519	0.4251	0.0464	15.0079	0.0536	5.9996	0.3269	0.6617	18.295	7.9804	7.358	0.9752	0.7687	0.3441	0.2438	17.6717	2.5519	0.338	1.8552	0.9491	0.5007	9.4653	2.8326	0.139	1.2264	0.2073	1.4621	2.2623	78.7619	15.9409	5.1581
E-221	EME14	2	NA	1	1	NA	NA	NA	NA	NA	NA	431.1	33	19.05	0	0	0		0.1023	0.969	0.1333	28.5897	0.1292	6.7113	0.4304	0.6429	19.408	10.6205	5.6543	0.9501	0.6552	0.1282	0.0981	12.537	1.6406	0.1709	1.719	0.6295	0.1224	5.0013	1.2562	0.0436	0.5397	0.0267	0.4517	0.6389	89.4001	8.8993	1.657
E-233	EME15	2	NA	1	1	NA	NA	NA	NA	NA	NA	407.8	31	23.59	0	0	0		0.0436	0.8444	0.0449	14.3745	0.0632	5.251	0.7096	0.7205	17.4645	7.7193	5.5997	0.7643	1.6508	0.3811	0.2173	18.1401	2.166	0.3479	2.2589	1.6258	0.5932	11.4602	2.1884	0.2259	1.3796	0.3214	1.6765	1.7675	76.1548	18.4744	5.145
E-261	EME16	2	NA	1	1	NA	NA	NA	NA	NA	NA	584	28	19.5	0	1	0		0.0457	0.5276	0.0595	22.8995	0.0971	4.5719	0.2871	0.5305	18.7514	9.1371	4.3804	0.7316	0.7233	0.2459	0.238	16.0246	1.5492	0.3731	2.3542	0.976	0.3297	9.8805	1.4471	0.0611	0.9495	0.093	1.4873	1.2483	80.8004	15.3606	3.7781
E-272	EME17	2	NA	1	1	NA	NA	NA	NA	NA	NA	484.6	28	25.1	0	0	0		0.0834	0.719	0.0707	13.5426	0.0895	3.6391	0.5941	0.5758	16.7973	9.6738	3.9659	0.72	1.4628	0.3355	0.1529	19.1231	1.7373	0.3441	2.8885	1.6226	0.4845	13.5231	1.6652	0.1559	1.9441	0.2858	2.1302	1.6734	73.2828	20.528	6.0335
E-276	EME18	2	NA	1	1	NA	NA	NA	NA	NA	NA	596.9	35	13.67	0	0	0		0.0794	0.9196	0.0646	17.9303	0.0609	4.9551	0.727	0.7218	19.9504	11.0379	4.605	0.8024	1.6177	0.2311	0.2006	17.9338	1.5793	0.286	1.9493	1.1245	0.3089	8.3054	1.329	0.024	1.0876	0.0536	1.1412	0.9731	83.4169	13.3031	3.2555
E-410	EME19	2	NA	1	1	NA	NA	NA	NA	NA	NA	761.7	27	21.7193	0	0	0		0.1153	0.863	0.0228	17.4354	0.0132	4.1932	0.4606	0.5915	24.5312	10.1714	5.1198	0.659	1.0584	0.0973	0.0754	18.9801	1.586	0.1944	1.7877	0.761	0.0486	7.8322	1.0426	0.124	0.5897	0.0421	0.8759	0.7281	85.9736	11.6665	2.2358
E-427	EME20	2	NA	1	1	NA	NA	NA	NA	NA	NA	447.9	34	20.9366	0	0	0		0.0552	0.7821	0.0482	17.1705	0.0601	4.4056	0.5393	0.6477	19.8893	10.1129	5.0503	0.8484	0.998	0.3233	0.1436	15.8482	1.7969	0.3301	2.547	1.4087	0.4846	8.982	1.9408	0.2197	1.9258	0.2271	1.5472	1.6674	78.7196	15.6932	5.3675
E-429	EME21	2	NA	1	1	NA	NA	NA	NA	NA	NA	595.5	35	26.4381	NA	0	0		0.0535	1.0579	0.0351	14.2247	0.0598	5.2321	0.4842	0.5109	17.6621	6.4302	5.2324	0.6184	1.356	0.2719	0.1334	17.8843	1.9516	0.3728	2.2483	1.5055	0.4914	13.297	2.3277	0.1736	1.5537	0.3126	2.1497	2.3691	73.1985	20.2427	6.3851
E-438	EME22	2	NA	1	1	NA	NA	NA	NA	NA	NA	210.6	33	22.5827	1	0	0		0.087	0.7203	0.0687	12.0935	0.1005	3.48	0.4731	0.5761	18.6419	8.032	4.4077	0.6875	1.1778	0.3209	0.1887	18.7372	1.8422	0.4273	2.4675	1.5724	0.5525	13.2545	2.2881	0.2168	2.076	0.3549	2.6319	2.5231	71.6351	20.5623	7.5859
FR Endo 001	ISE1	3	25	1	1	3.05	1.75	2.94	0.159	NA	NA	<50	37	26.8	NA	NA	NA		NA	NA	NA	NA	NA	NA	NA	NA	NA	NA	NA	NA	NA	NA	NA	NA	NA	NA	NA	NA	NA	NA	NA	NA	NA	NA	NA	NA	NA	NA	NA
FR Endo 003	ISE2	3	25	1	NA	5.1	6.04	0.527	0.597	NA	NA	739.2	34	24.1	NA	NA	NA		NA	NA	NA	NA	NA	NA	NA	NA	NA	NA	NA	NA	NA	NA	NA	NA	NA	NA	NA	NA	NA	NA	NA	NA	NA	NA	NA	NA	NA	NA	NA
FR Endo 004	ISE3	3	29	1	1	9.62	9.13	19.44	12.55	NA	NA	296.6	31		NA	NA	NA	mild left hydrosalpinx, on Augmentin (throat infection)	0.0551	0.4839	0.0391	11.3547	0.0569	2.7803	0.439	0.563	20.3667	9.231	3.8525	0.4698	1.1781	0.2569	0.3383	21.1633	1.5959	0.4371	2.4498	1.4983	0.5852	13.1832	1.6044	0.2978	1.4936	0.3317	2.2663	1.6279	74.2245	19.758	5.7195
FR Endo 008	ISE4	3	30	1	0	3.51	3.48	11.93	4.99	NA	NA	159.2	27	20.66	NA	NA	NA		0.1526	0.5585	0.0431	13.4393	0.0377	3.3232	0.2829	0.5099	20.9853	10.3166	5.1315	0.6609	0.6524	0.1458	0.1717	22.2974	2.0697	0.2991	2.1927	0.7427	0.2277	11.2045	1.326	0.0286	0.8942	0.0117	1.272	1.0223	80.7785	15.9927	3.2002
FR Endo 009	ISE5	3	29	1	1	7	2.23	5.11	47.6	NA	NA	753.4	31	19.7	NA	NA	NA	large left hydrosalpinx	0.2109	0.8461	0.0329	16.9462	0.0173	5.4005	0.2672	0.5536	20.2517	8.2492	7.2008	0.6938	0.6274	0.0221	0.0617	18.7924	2.4447	0.2388	1.8211	0.6346	0.1256	10.403	1.298	0.1556	0.5931	0.0968	0.8817	1.1331	82.6185	14.5211	2.7047
FR Endo 010	ISE6	3	29	1	1	9.03	7.88	2.94	11.61	NA	NA	397.9	38	19.4	NA	NA	NA		0.0519	0.3395	0.0598	11.7893	0.0597	3.8488	0.24	0.5608	17.9846	8.7	6.384	0.8982	0.6983	0.3961	0.2687	19.2669	2.6125	0.4564	2.7499	1.1767	0.5852	13.3583	1.9648	0.1918	1.5775	0.2182	1.6263	1.9359	74.1591	20.2913	5.3579
FR Endo 015A	ISE7	3	35	1	1	4.66	12.02	17.99	0.573	5.3	NA	59.12	33	32	NA	NA	NA		0.0437	0.3907	0.0455	15.0687	0.0786	3.6858	0.3353	0.5907	17.3448	9.8812	5.6704	0.8778	0.9849	0.3896	0.2046	17.3047	2.5067	0.3452	2.532	1.3414	0.6033	10.3841	2.7703	0.1931	1.6359	0.3252	1.9752	2.4907	75.4037	17.9763	6.427
FR Endo 019	ISE8	3	33	1	0	10.9	7.5	6	2.67	6.9	NA	347.6	41	25.93	NA	NA	NA		0.0625	0.3426	0.0354	14.679	0.0515	3.4731	0.305	0.6674	17.0968	9.9466	4.573	0.7708	0.8961	0.3596	0.3446	16.8004	2.0842	0.3658	2.7494	1.5596	0.7103	11.3738	3.1762	0.282	1.8954	0.3982	2.3978	2.6028	72.4886	19.9351	7.2942
FR Endo 021	ISE9	3	30	1	0	9.32	6.85	8.94	0.392	4.4	28	179.3	32	25.59	NA	NA	NA		0.0273	0.6857	0.0048	13.1752	0.0415	4.5024	0.4559	0.5014	16.6264	6.8387	4.8112	0.8008	1.2707	0.3611	0.024	15.103	1.6865	0.4656	2.6971	2.1378	0.7455	12.2625	3.0387	0.3484	4.3674	0.6781	2.7648	3.5776	66.9166	21.3472	11.3879
FR Endo 024	ISE10	3	28	1	1	3.33	2.09	3.38	44.48	4.5	36	NA	26	NA	NA	NA	NA		0.0426	1.2564	0.0016	16.0521	0.0336	5.7005	1.0326	0.8174	17.562	7.4193	4.2819	0.7717	2.6407	0.5893	0.0069	13.0409	1.3529	0.3945	2.3164	2.6196	0.8113	9.3452	2.4807	0.3314	3.7075	0.544	2.1706	2.6764	72.6024	17.9677	9.0985
FR Endo 029	ISE11	3	29	1	1	12.78	12.1	10.5	21.29	5.5	NA	316	33	21.63	NA	NA	NA		0.0168	0.4236	0.041	8.7957	0.0668	3.342	0.3533	0.4332	14.9271	5.9803	4.7524	0.9579	1.1328	0.4363	0.0695	16.5228	2.3481	0.6278	2.6189	2.9797	1.1557	13.0433	4.1586	0.9324	5.4615	0.7305	3.7693	3.9016	60.5996	24.584	13.8629
FR Endo 032	ISE12	3	NA	1	1	5.71	2.49	13.58	16.87	4.5	NA	NA	NA	NA	NA	NA	NA		0.058	0.5471	0.0073	18.0617	0.0602	4.9659	0.371	0.5248	16.5474	8.9925	4.1975	0.8717	0.7754	0.4147	0.0052	13.4573	1.6073	0.3545	2.608	1.6815	0.6554	9.5722	3.447	0.3348	3.2798	0.496	2.8016	3.3041	71.465	18.3186	9.8815
FR Endo 034	ISE13	3	28	1	0	0.369	1.51	4.39	0.47	5.5	32	NA	40	27.6	NA	NA	NA		0.0069	0.4575	0.0524	12.7402	0.0859	3.997	0.2957	0.5551	14.1516	8.0415	4.5103	1.1709	0.7254	0.5335	0.0958	14.5598	2.1456	0.7574	3.0627	2.7627	1.1591	11.2652	4.0432	0.9232	4.7226	0.6178	3.1635	3.3976	64.1251	23.0503	11.9015
FR Endo 050	ISE14	3	28	1	0	24.49	6.17	4.26	7.41	6	32	542.1	30	18.8	NA	NA	NA		0.0451	0.3239	0.0868	10.1898	0.0517	3.1923	0.3431	0.3997	15.7566	8.7901	5.0191	0.7777	1.09	0.3858	0.0629	22.036	2.5424	0.3146	2.7861	1.8017	0.521	15.0635	2.1963	0.2925	2.205	0.2213	1.8567	1.648	71.093	22.6832	5.931
E-005	ESE1	3	NA	1	1	1.99	2	11.54	41.36	NA	NA	NA	37	21	0	1	0		0.1737	0.9431	0.069	38.8061	0.0474	4.6526	0.111	0.4227	20.3752	9.9466	3.7873	0.4578	0.1709	0.0841	0.0498	9.6653	0.7057	0.0367	1.8511	0.4042	0.0854	4.6301	0.7987	0.0958	0.3926	0.0449	0.6209	0.5711	90.4683	7.8062	1.6295
E-040	ESE2	3	NA	1	1	5.3	3.9	6.52	24.34	NA	NA	NA	33	22.43	1	0	0		0.1066	1.0042	0.0363	19.6229	0.0552	5.2979	0.5585	0.6087	20.3879	10.0586	5.4445	0.8256	0.9659	0.2167	0.0804	14.6454	1.6511	0.3503	2.391	1.0105	0.3714	8.1455	2.0379	0.0131	1.0626	0.111	1.2589	1.6814	81.5664	14.3066	4.1139
E-058	ESE3	3	NA	1	1	5.38	2.66	4.37	71.82	NA	NA	NA	43	20.6	0	1	0		0.05	0.5396	0.0354	13.7159	0.053	3.7744	0.5093	0.5579	18.2635	9.9252	4.887	0.7394	1.5505	0.3531	0.1841	19.5766	2.0882	0.3475	2.4824	1.729	0.5072	11.3598	2.0339	0.224	1.401	0.2424	1.4429	1.4269	76.8031	18.4598	4.5132
E-075	ESE4	3	NA	1	1	16.51	3.31	2.41	51.78	NA	NA	NA	37	23.1	0	0	0		0.0529	0.3541	0.0169	13.0342	0.0379	3.1267	0.3172	0.4611	19.4894	7.5133	4.752	0.5571	1.1441	0.2711	0.1248	19.8055	1.96	0.3713	2.1549	1.3775	0.4549	13.7222	2.125	0.1789	1.567	0.2674	2.5248	2.2376	73.0183	20.2058	6.5968
E-082	ESE5	3	NA	1	1	15.44	4.6	8.11	40.17	NA	NA	NA	26	30.4	0	0	0		0.0413	0.3974	0.021	15.2121	0.0471	3.4848	0.3431	0.4162	17.4344	10.0737	4.9214	0.7697	0.8896	0.254	0.1578	19.1582	1.9417	0.3676	2.8868	1.2759	0.4184	12.3794	1.6033	0.2125	1.8778	0.2193	1.7062	1.4895	75.5635	18.9314	5.2928
E-105	ESE6	3	NA	1	1	6.22	7.3	10.12	16.3	NA	NA	NA	38	22.2	0	0	0		0.039	0.6188	0.016	9.476	0.0432	5.5835	0.6733	0.7701	16.2127	5.5545	6.3416	0.6719	2.9517	0.5359	0.161	20.8413	2.6983	0.4013	1.7628	2.1787	0.614	13.3052	2.0328	0.3433	1.9608	0.4888	1.7167	2.0066	73.1888	20.2948	6.1729
E-109	ESE7	3	NA	1	1	6.38	3.14	4.38	43.62	NA	NA	NA	38	26	0	1	0		0.0509	0.9449	0.0393	15.035	0.041	5.043	0.7511	0.7038	19.5655	8.5777	5.2343	0.9785	1.3728	0.3794	0.1183	17.0126	1.8625	0.379	2.3175	1.3135	0.5061	10.0238	2.1334	0.1986	1.7253	0.3248	1.5505	1.8172	77.7106	16.6733	5.4178
E-119	ESE8	3	NA	1	1	5.51	1.95	21.82	48.9	NA	NA	NA	32	20.7	0	0	0		0.1719	1.2748	0.0518	22.364	0.0273	7.5595	0.783	0.7909	18.3234	10.5853	6.2572	0.9457	1.2279	0.3282	0.0729	14.9715	2.0134	0.1623	1.5422	0.7694	0.2847	5.4248	1.753	0.0547	0.7212	0.0206	0.5687	0.9496	87.7487	9.9364	2.2601
E-135	ESE9	3	NA	1	1	12.12	4.36	22.78	20.52	NA	NA	NA	25	20.7	1	0	0		0.0956	0.7557	0.0601	15.7312	0.0945	4.4595	0.4922	0.5135	17.4511	7.797	4.4097	0.7134	1.1666	0.3252	0.1289	17.1023	1.7419	0.372	2.4948	1.533	0.4887	12.6413	2.2701	0.2415	1.9378	0.3539	2.3485	2.28	73.0384	19.7999	6.9202
E-163	ESE10	3	NA	1	1	5.15	3.09	5.67	119.7	NA	NA	NA	30	25.91	0	0	0		0.0401	0.6292	0.0461	19.9781	0.0508	3.9036	0.4059	0.56	17.7221	8.9843	4.2934	0.679	0.9992	0.2117	0.133	15.3123	1.6233	0.3447	2.6948	1.3675	0.4437	11.0368	2.1474	0.1385	1.774	0.2118	2.0523	2.2162	75.5721	18.0349	6.2543
E-182	ESE11	3	NA	1	1	5.5	3.46	14.08	43.99	NA	NA	NA	27	19.38	0	0	0		0.069	0.5047	0.0141	14.8187	0.0604	4.4144	0.3703	0.4373	18.2677	8.7756	5.7342	0.7844	1.0168	0.2525	0.0816	18.4953	2.191	0.3567	2.4595	1.2143	0.378	12.1401	2.0878	0.077	1.3423	0.1949	1.6266	1.8347	76.288	18.6364	4.9985
E-282	ESE12	3	NA	1	1	1.2	2.22	2.58	24.18	NA	NA	NA	37	23.74	0	0	0		0.0483	0.6049	0.0245	15.4898	0.0469	5.201	0.4727	0.4881	20.6106	9.2361	6.6178	0.8669	1.1556	0.2579	0.087	19.0071	2.1354	0.3087	2.2341	0.9552	0.2785	9.596	1.3316	0.0541	0.8176	0.1029	0.9293	1.0414	82.3506	14.7041	2.8912
E-297	ESE13	3	NA	1	1	6.66	3.66	5.33	17.17	NA	NA	NA	29	25.76	0	0	0		0.0283	0.4076	0.0256	17.7238	0.0657	4.4739	0.3598	0.4167	20.316	10.3082	6.195	0.8709	0.8502	0.2285	0.0671	15.6264	2.0676	0.3607	2.8456	1.0491	0.3301	9.6752	2.0582	0.0983	0.9027	0.1643	1.0602	1.4242	80.0313	16.3189	3.5514
E-314	ESE14	3	NA	1	1	2.72	3.28	13.5	<1.0	NA	NA	NA	44	22.15	0	0	0		0.0531	0.3325	0.0156	17.9347	0.0536	3.5237	0.2057	0.4059	23.2606	9.085	5.7352	0.6957	0.6275	0.2295	0.0951	16.7306	1.9588	0.3257	2.1488	1.0202	0.3411	9.2713	2.1853	0.1254	1.1022	0.1429	1.0303	1.3641	80.9428	15.2924	3.6395
E-416	ESE15	3	NA	1	1	8.4	2.13	4.57	47.62	NA	NA	NA	25	20.5499	0	0	0		0.0346	0.5157	0.012	14.9539	0.0592	3.9214	0.5115	0.4681	19.6237	9.6571	5.0663	0.7999	1.1165	0.3714	0.0923	18.7577	2.0486	0.315	2.3195	1.4227	0.4831	9.897	2.2003	0.255	1.6218	0.2756	1.4853	1.7148	78.0099	16.6376	5.0975
E-026	ESE16	3	NA	1	1	NA	NA	NA	NA	NA	NA	835.5	41	30.3	1	1	1		0.0533	0.9705	0.024	18.2489	0.0633	6.0352	0.6827	0.7456	17.4631	7.872	5.6864	0.8196	1.5681	0.3507	0.1323	15.0088	1.8417	0.375	2.4988	1.493	0.5063	10.2198	2.0559	0.1359	1.4797	0.3066	1.4684	1.8944	77.5662	17.1488	5.1491
E-115	ESE17	3	NA	1	1	NA	NA	NA	NA	NA	NA	1035	36	21	0	1	1		0.0661	0.924	0.0282	29.5657	0.0093	6.5857	0.2489	0.1987	20.9017	8.0617	4.249	0.3352	0.8395	0.057	0.0409	15.4992	1.1144	0.0672	1.4249	0.5084	0.106	7.0457	0.5861	0.1391	0.3035	0.0696	0.6729	0.3513	88.7252	9.7383	1.3973
E-180	ESE18	3	NA	1	1	NA	NA	NA	NA	NA	NA	625.5	35	19.92	0	0	0		0.0043	0.8315	0.0379	23.0153	0.0302	5.3738	0.5391	0.369	22.2169	9.3158	4.1009	0.4271	1.2046	0.0689	0.0456	18.3181	1.171	0.017	1.6566	0.6858	0.0396	7.9515	0.7735	0.1373	0.294	0.0665	0.8518	0.4563	87.07	11.124	1.6686
E-248	ESE19	3	NA	1	1	NA	NA	NA	NA	NA	NA	470.9	31	21.8	0	0	0		0.0806	0.6876	0.0182	16.1113	0.0899	4.2776	0.4685	0.4763	19.4337	9.2863	5.4704	0.8103	1.0441	0.2711	0.0787	17.2352	1.9891	0.343	2.3477	1.2819	0.4002	10.2846	2.3314	0.1268	1.5806	0.2374	1.4866	1.7509	77.8289	16.9888	5.0555
E-251	ESE20	3	NA	1	1	NA	NA	NA	NA	NA	NA	475.3	28	18.93	0	0	0		0.0481	0.6676	0.0185	16.0542	0.0549	4.4692	0.5413	0.4903	17.3338	8.9864	4.7683	0.7156	1.3615	0.3126	0.0899	17.1137	1.8019	0.3557	2.6736	1.5424	0.4415	11.6836	2.0224	0.2408	1.7359	0.3216	2.0261	2.1287	74.8278	18.7192	6.2123
E-330	ESE21	3	NA	1	1	NA	NA	NA	NA	NA	NA	703	35	24.539	0	0	0		0.0379	0.6059	0.0144	17.3932	0.052	5.563	0.4607	0.4809	18.5634	9.9882	7.0656	0.9789	0.9062	0.2649	0.0704	15.4655	2.1796	0.331	2.7246	1.1625	0.3292	9.4907	2.0255	0.1159	1.2061	0.149	0.9614	1.4134	80.0907	16.0635	3.7299
E-344	ESE22	3	NA	1	1	NA	NA	NA	NA	NA	NA	254.5	40	23.5355	0	0	1		0.0291	0.5259	0.0241	17.9529	0.0553	4.4105	0.3605	0.3778	21.6724	8.1011	5.1611	0.667	0.8894	0.1918	0.073	17.6716	1.7932	0.309	1.6432	1.1853	0.3446	9.2672	2.3738	0.1749	1.4241	0.242	1.4537	1.6255	79.9567	15.1231	4.7453
E-447	ESE23	3	NA	1	1	NA	NA	NA	NA	NA	NA	1474	37	20	0	0	0		0.0302	0.8231	0.0143	17.9055	0.0423	5.0012	0.642	0.5383	19.0552	10.2775	5.2215	0.8673	1.3901	0.2866	0.072	15.8133	1.8969	0.3155	2.4249	1.4059	0.413	8.643	2.382	0.1947	1.3748	0.253	1.2828	1.4331	79.8773	15.5843	4.3437
NA= not available
[truncated: 81 more columns]

## Sheet: Table S2
Supplementary Table S2. Summary table of the N-glycan structures in each glycan peak of the whole serum glycoproteome.
	GP	GU	Glycan (bold major)	S0	S1	S2	S3	S4	G0	G1	G2	G3	G4	A1	A2	A3	A4	Oligomannose (M)	Core fucose (F)	Outer arm fucose (OF)
	GP1	4.85	A1	S0					G0					A1								Structure abbreviations: all N-glycans have two core GlcNAcs; F at the start of the abbreviation indicates a core-fucose α1,6-linked to the inner GlcNAc; Mx, number (x) of mannose on core GlcNAcs; Ax, number of antenna (GlcNAc) on trimannosyl core; A2, biantennary with both GlcNAcs as β1,2-linked; A3, triantennary with a GlcNAc linked β1,2 to both mannose and the third GlcNAc linked β1,4 to the α…
	GP2	5.34	M4															M
	GP3	5.41	FA1																F
	GP4	5.41	A2												A2
	GP5	5.61	A1[6]G1							G1				A1
	GP6	5.78	A2B						G0						A2
		5.78	A1[3]G1
	GP7	5.88	FA2																F
	GP8	6.18	M5						G0 50%						A2 50%			M 50%	F 50%
		6.24	FA2B
		6.24	FA1[6]G1
		6.24	A2[6]G1
	GP9	6.38	FA1[3]G1							G1				A1					F
		6.38	A2[3]G1																			Features. Glycans were separated according to sialylation (S0=non sialylated, S1=monosialyalted, S2=disialylated, S3=trisialylated, S4=tetrasialylated), galactosylation (G0=agalactosylated, G1=monogalactosylated, G2=digalactosylated, G3=trigalactosylated, G4=tetragalactosylated), branching (A1=monoantennary, A2=biantennary, A3=triantennary, A4=tetraantennary), further into oligomannosylated, core…
	GP10	6.55	A2[6]BG1												A2
	GP11	6.71	A2[3]BG1																F
		6.71	FA2[6]G1
		6.71	M4A1G1
	GP12	6.84	FA2[3]G1
	GP13	6.95	FA2[6]BG1
	GP14	7.08	FA2[3]BG1															M
		7.08	M6 D1,D2
		7.08	M6 D3
	GP15	7.2	A1[3]G1S[3]1							G1 50%	G2 50%			A1 50%	A2 50%												Oligomannose type of glycan
		7.2	A2G2
	GP16	7.38	A1[3]G1S[6]1								G2				A2
		7.38	A2BG2
	GP17	7.62	M5A1G1							G1				A1				M
	GP18	7.62	FA2G2								G2				A2				F
		7.62	A2[3]G1S[3]1
		7.62	A2[3]G1S[6]1																								Sialic acid (numbers of sialic acids 0-4, S0-S4)
		7.62	FA1G[3]1S[3]1
		7.62	FA1G[3]1S[6]1																								Core fucose
	GP19	7.76	FA2BG2
		7.76	M7 D3
		7.76	A2[6]BG1S[3]1																								Branches (number of GlcNAcs 1-4, A1-A4)
		7.76	A2[6]BG1S[6]1																								Outer arm fucose
	GP20	7.92	A2[3]BG1S[3]1		S1					G1																	Galactose (number of galactoses 0-4, G0-G4)
		7.92	A2[3]BG1S[6]1
		7.92	FA2[6]G1S[3]1
		7.92	FA2[6]G1S[6]1
		7.92	M4A1G1S[3]1
		7.92	M4A1G1S[6]1																			Glycans in each GP were assigned based on Saldova et al (Saldova, R. et al. Association of N-glycosylation with breast carcinoma and systemic features using high-resolution quantitative UPLC. J Proteome Res 13, 2314-2327, doi:10.1021/pr401092y (2014).). Based on percentage areas of each glycan from this publication, we have assigned the features represented in each GP. Where 50% is indicated, it …
		7.92	M7 D1
	GP21	8.03	FA2[3]G1S[3]1																F
		8.03	FA2[3]G1S[6]1
		8.03	FA2[6]BG1S[3]1
		8.03	FA2[6]BG1S[6]1
	GP22	8.2	FA2[3]BG1S[3]1
		8.2	FA2[3]BG1S[6]1
	GP23	8.38	A2G2S[3]1								G2
		8.38	A2G2S[6]1
		8.38	A3G3
	GP24	8.53	A2BG2S[3]1
		8.53	A2BG2S[6]1
	GP25	8.63	M5A1G1S[3]1							G1 50%	G2 50%			A1 50%	A2 50%
		8.63	M5A1G1S[6]1
		8.63	FA3G3
		8.63	M8 D2,D3
		8.63	A2G2S[3]1
	GP26	8.8	FA2G2S[3]1								G2				A2				F
		8.8	FA2G2S[6]1
	GP27	8.8	M8 D1,D3															M
	GP28	9.02	FA2BG2S[3]1		S1						G2				A2				F
		9.02	FA2BG2S[6]1
	GP29	9.21	A2F1G2S[3]1			S2
		9.21	A2F1G2S[6]1
		9.21	A2G2S[3,3]2
		9.21	A2G2S[3,6]2
		9.21	FA2G2S[3,3]2
	GP30	9.43	A3G3S[3]1
		9.43	A3G3S[6]1
		9.43	M9
	GP31	9.62	A3BG3S[3]1
		9.62	A3BG3S[6]1
		9.62	A2G2S[3,3]2
		9.62	A2G2S[3,6]2
		9.62	A2G2S[6,6]2
	GP32	9.79	FA3G3S[3]1
		9.79	FA3G3S[6]1
		9.79	FA3BG3S[3]1
		9.79	A2BG2S[3,3]2
		9.79	A2BG2S[3,6]2
		9.79	A2BG2S[6,6]2
	GP33	10.04	A3F1G3S[3]1																F
		10.04	FA2G2S[3,3]2
		10.04	FA2G2S[3,6]2
		10.04	FA2G2S[6,6]2
	GP34	10.17	FA2BG2S[3,3]2
		10.17	FA2BG2S[3,6]2
		10.17	FA2BG2S[6,6]2
		10.17	A2F1G2S[3,3]2
		10.17	A2F1G2S[3,6]2
		10.17	A2F1G2S[6,6]2
		10.17	M9Glc
	GP35	10.31	A3G3S[3,3]2									G3				A3
		10.31	A3G3S[3,6]2
		10.31	A3G3S[6,6]2
	GP36	10.43	A3BG3S[3,3]2
		10.43	A3BG3S[3,6]2
		10.43	A3BG3S[6,6]2
	GP37	10.6	A4G4S[3]1		S1								G4				A4
	GP38	10.77	FA3G3S[3,3]2			S2						G3				A3
		10.77	FA3G3S[3,6]2
		10.77	FA3G3S[6,6]2
		10.77	A3G3S[3,3]2
	GP39	10.96	A3G3S[3,3,3]3				S3
		10.96	A3F1G3S[3,3]2
		10.96	A4G4S[6]1
	GP40	11.14	A3G3S[3,3,6]3
		11.14	A3G3S[3,6,6]3
		11.14	A3BG3S[3,3,3]3
		11.14	A3BG3S[3,3,6]3
		11.14	A3BG3S[3,6,6]3
	GP41	11.28	FA3G3S[3,3,3]3
		11.28	FA3BG3S[3,3,3]3
	GP42	11.54	A4G4S[3,6]2
		11.54	A3G3S[3,3,3]3
		11.54	A3G3S[3,3,6]3
		11.54	A3G3S[3,6,6]3
		11.54	A3G3S[6,6,6]3
	GP43	11.72	A3BG3S[3,3,3]3
		11.72	A3BG3S[3,3,6]3
		11.72	A3BG3S[6,6,6]3
	GP44	11.89	FA3G3S[3,3,3]3																F
		11.89	FA3G3S[3,3,6]3
		11.89	FA3G3S[3,6,6]3
		11.89	FA3G3S[6,6,6]3
	GP45	12.03	A3G3S[3,3,3]3																	OF
		12.03	A3G3S[3,3,6]3
		12.03	A3G3S[3,6,6]3
		12.03	A3F1G3S[3,3,3]3
		12.03	A3F1G3S[3,3,6]3
		12.03	FA3BG3S[3,3,3]3
		12.03	FA3BG3S[6,6,6]3
	GP46	12.15	A4G4S[3,3,3]3										G4				A4
		12.15	A3F1G3S[3,6,6]3
	GP47	12.33	A4G4S[3,3,6]3
		12.33	A4G4S[3,6,6]3
	GP48	12.48	A4F1G3S[3,3,3]3																	OF
		12.48	A3F2G3S[3,3,3]3
		12.48	A4F1G3S[3,3,6]3
		12.48	A4F1G3S[3,6,6]3
	GP49	12.67	A3F2G3S[3,3,6]3																	OF
		12.67	A4F2G3S[3,3,3]3
		12.67	A4F2G3S[3,3,6]3
	GP50	12.67	A4G4S[3,3,3,3]4					S4
		12.78	A4G4S[3,3,3,3]4
	GP51	12.96	A4G4S[3,3,3,6]4
	GP52	13.27	A4G4S[3,3,3,6]4
		13.27	A4G4S[3,3,6,6]4
		13.27	A4G4S[3,6,6,6]4
	GP53	13.47	A4G4S[3,3,3,3]4																F 50%
		13.47	FA4G4S[3,3,3,3]4
		14.47	FA4G4S[3,3,3,6]4
		13.47	A4BG4S[3,3,6,6]4
	GP54	13.82	A4F1G4S[3,3,3,3]4																	OF
		13.82	A4F1G4S[3,3,3,6]4
		13.82	A4F1G4S[3,3,6,6]4
		13.82	A4F1G4S[3,6,6,6]4
	GP55	13.99	A4G4Lac1S[3,3,3,3]4																	OF 50%
		13.99	A4G4Lac1S[3,3,3,6]4
		13.99	A4F2G4S[3,3,3,3]4
		13.99	A4F2G4S[3,3,6,6]4
	GP56	14.43	A4F3G4S[3,3,3,3]4																	OF

## Sheet: Table S3
Supplementary Table S3. Summary table of the N-glycan structures in each glycan peak of the serum IgG glycoproteome.
	Peak	Glycan (bold major)	S0	S1	S2	G0	G1	G2	A1	A2	Oligomannose( M)	Core Fucose (F)	Bisects (B)
	GP1	FA1	S0			G0			A1			F			Structure abbreviations: all N-glycans have two core GlcNAcs; F at the start of the abbreviation indicates a core-fucose α1,6-linked to the inner GlcNAc; Mx, number (x) of mannose on core GlcNAcs; Ax, number of antenna (GlcNAc) on trimannosyl core; A2, biantennary with both GlcNAcs as β1,2-linked; B, bisecting GlcNAc linked β1,4 to β1,3 mannose; Gx, number (x) of β1,4 linked galactose on antenna;…
	GP2	A2								A2
	GP3	A2B											B
	GP4	FA2										F
	GP5	FA2									M 50%
		M5
	GP6	A2[6]G1								A2		F	B
		FA2B													Features. Glycans were separated according to sialylation (S0=non sialylated, S1=monosialyalted), galactosylation (G0=agalactosylated, G1=monogalactosylated, G2=digalactosylated), branching (A1=monoantennary, A2=biantennary), further into oligomannosylated, bisected, core fucosylated and outer arm fucosylated glycan groups.
	GP7	A2[3]G1					G1
		FA2B
	GP8	A2BG1											B
		FA2[6]G1
	GP9	FA2[6]G1										F
	GP10	FA2[3]G1
	GP11	FA2[6]BG1											B
	GP12	FA2[3]BG1																		Oligomannose type of glycan
	GP13	A2G2						G2
		FA2[3]BG1
	GP14	A2BG2											B
	GP15	FA2G2										F								Sialic acid (numbers of sialic acids 0-2, S0-S2)
	GP16	FA2G2																		Core fucose
	GP17	FA2G2											B							Galactose (number of galactoses 0-2, G0-G2)
		FA1G1S(6)1																		Bisects
		A2G1S(6)1																		Branches (number of GlcNAcs 1-2, A1-A2)
		FA2BG2
	GP18	A2BG1S(6)1		S1			G1
		M4A1G1S(6)1													Glycans in each GP were assigned based on Pucic et al (Pucic, M. et al. High throughput isolation and glycosylation analysis of IgG-variability and heritability of the IgG glycome in three isolated human populations. Mol Cell Proteomics 10, M111 010090, doi:10.1074/mcp.M111.010090 (2011).). Based on percentage areas of each glycan from this publication, we have assigned the features represented i…
		FA2[6]G1S(6)1
	GP19	FA2[3]G1S(6)1
		FA2[6]BG1S(6)1
	GP20	A2G2S(6)1						G2
		FA2[3]BG1S(6)1
	GP21	FA2G2S1											B
		A2BG2S(6)1
	GP22	FA2G2S(6)1										F
	GP23	FA2BG2S(6)1											B
	GP24	_
	GP25	A2G2S(6,6)2			S2			G2		A2
	GP26	A2BG2S(6,6)2											B
	GP27	FA2G2S(6,6)2										F
	GP28	FA2BG2S(6,6)2											B

## Sheet: Table S4
Supplementary Table S4. Significantly changed GPs of N-glycans from total serum glycoproteins in endometriosis
A) All subjects were separated into 3 groups (1=controls,2=minimal/mild endometriosis and 3=moderate/severe endometriosis)											B) All subjects were separated into 2 groups (1=controls and 2=endometriosis)
Subjects		all samples	cohort 1	cohort 1 without inflammatory conditions	cohort 1 laparoscopy confirmed	cohort 1 only mid-luteal phase	cohort 1 only mid-luteal phase and laparoscopy confirmed	cohort 2	cohort 2 without inflammatory conditions		Subjects		all samples	cohort 1	cohort 1 without inflammatory conditions	cohort 1 laparoscopy confirmed	cohort 1 only mid-luteal phase	cohort 1 only mid-luteal phase and laparoscopy confirmed	cohort 2	cohort 2 without inflammatory conditions
Sample numbers(controls, minimal/mild and moderate/severe EMS)		46,35,35	21,13,12	14,12,10	14,13,12	10,10,7	3,10,7	25,22,23	23,21,23		Sample numbers(controls, minimal/mild and moderate/severe EMS)		46,70	21,25	14,22	14,25	10,17	3,17	25,45	23,44
GPs	group	P-value (only signficant values are shown, remaining comparisons are not significant=NS)									GPs	group	P-value (only signficant values are shown, remaining comparisons are not significant=NS)
GP3	2 vs 1							0.0220775	0.0172452		GP3				0.0450674				0.0257175	0.0206591
GP4	2 vs 1							0.0293915	0.00982996		GP4
	3 vs 2							0.0153763	0.0114943
GP5	3 vs 1										GP5	2 vs 1		0.0399115		0.0384995
GP6	3 vs 1							0.0466831	0.0433703		GP6				0.0433711				0.0138294	0.0125668
GP7											GP7	2 vs 1								0.0310088
GP8	2 vs 1							0.00355411	0.00147581		GP8	2 vs 1		0.0493879		0.0457047			0.00419984	0.00171035
GP9	2 vs 1							0.00938479	0.00936991		GP9	2 vs 1			0.0223465				0.00241106	0.00241194
	3 vs 1			0.0128972					0.0492938
GP10	2 vs 1							0.0445661	0.0260838		GP10	2 vs 1			0.0249556				0.00230664	0.00107103
	3 vs 1							0.0119389	0.00611905
GP11	2 vs 1							0.00158739	0.00025544		GP11	2 vs 1		0.0472814	0.0425567				0.0352589	0.00786111
	3 vs 2	0.0501675						0.00573936	0.00552609
GP12	2 vs 1								0.0196002		GP12									0.0315319
GP13	2 vs 1							0.023227	0.0125802		GP13	2 vs 1							0.0138816	0.00671015
GP14	2 vs 1								0.0481079		GP14									0.0450831
GP15	2 vs 1							0.00240017	0.00284253		GP15	2 vs 1	0.00412775						1.15732e-05	1.84259e-05
	3 vs 1	0.0200957						5.30985e-05	8.99231e-05
GP16	2 vs 1							0.0256828	0.0194332		GP16	2 vs 1							0.00260231	0.00198573
	3 vs 1							0.0259653	0.0212094
GP17	3 vs 1							0.0365284	0.0427792		GP17	2 vs 1							0.0215208	0.026542
GP18	2 vs 1							0.00532398	0.00206727		GP18	2 vs 1
	3 vs 2	0.0118651						0.00190827	0.00256741
GP19											GP19	2 vs 1							0.030096	0.0152526
GP20	3 vs 1								0.0454819		GP20	2 vs 1							0.0332312	0.0132899
GP21	2 vs 1							0.0210994	0.0195893		GP21	2 vs 1		0.0494988					0.0127849	0.0127363
GP22	2 vs 1							0.0031769	0.0032534		GP22	2 vs 1	0.00482497						1.00126e-06	1.2522e-06
	3 vs 1	0.000915955						1.32139e-07	1.96738e-07
	3 vs 2							0.0266401	0.0330231
GP24	2 vs 1	0.0198189						2.01913e-05	3.32358e-05		GP24	2 vs 1	1.57615e-06						1.9039e-10	4.72626e-10
	3 vs 1	3.01903e-08						5.10125e-09	5.10124e-09
	3 vs 2	0.003722						7.34395e-05	0.00011994
GP25											GP25	2 vs 1								0.0425304
GP27	2 vs 1										GP27	2 vs 1							0.0386653
GP30	3 vs 1	0.0408691						0.00558495	0.0105782		GP30
	3 vs 2	0.0097856						0.00379579	0.00547303
GP31	3 vs 1										GP31	2 vs 1		0.0485194
GP32	3 vs 1							0.00989325	0.00939425		GP32	2 vs 1							0.00454575	0.00565644
GP33	2 vs 1										GP33	2 vs 1
GP35	3 vs 1						0.0497506				GP35
GP37	3 vs 2							0.0290801	0.0297577		GP37
GP38	3 vs 2							0.0153726	0.00913965		GP38	2 vs 1
GP39	3 vs 2	0.0357272						0.0281545	0.0239676		GP39
GP40	2 vs 1							0.0107211	0.00625779		GP40	2 vs 1							0.0173088	0.0076054
	3 vs 2
GP42	2 vs 1							0.014988	0.0032095		GP42	2 vs 1								0.0041461
GP43	3 vs 2	0.0184206						0.00602593	0.00900296		GP43
GP44	2 vs 1							0.00343674	0.00149971		GP44	2 vs 1	0.0324666						0.00119411	0.000386026
	3 vs 1							0.0451996	0.017056
GP45	2 vs 1							0.0411869	0.00333973		GP45	2 vs 1								0.0348785
	3 vs 2							0.0409146	0.0182048
GP47	2 vs 1							0.0296042	0.00853229		GP47
	3 vs 2							0.0186369	0.0185426
GP48	2 vs 1	0.0400769						0.00172072	0.000617717		GP48	2 vs 1							0.00842912	0.00339563
GP49	3 vs 2										GP49
GP50	2 vs 1							0.00171988	0.000224862		GP50									0.0181901
	3 vs 2							0.00234623	0.00108946
GP51	2 vs 1							0.00468181	0.0031034		GP51	2 vs 1							0.0132674	0.00660525
	3 vs 2		0.0148032		0.0155738
GP52	2 vs 1							0.000394115	4.38859e-05		GP52	2 vs 1							0.0167942	0.00328985
	3 vs 2							0.00280243	0.00199841
GP53	2 vs 1							0.000881551	0.000717534		GP53	2 vs 1							0.0128511	0.00887543
	3 vs 2							0.0137484	0.0182959
GP55	2 vs 1							0.0352799	0.0427305		GP55
GP56	2 vs 1							0.0141457	0.0303251		GP56
	3 vs 2							0.033221
Features											Features
S0	2 vs 1							1.60445e-05	1.07181e-06		S0	2 vs 1		0.014452	0.0258582	0.0493865			0.000406293	3.83661e-05
	3 vs 1								0.0332076
	3 vs 2							0.00943734	0.00656515
S1	2 vs 1							0.00357127	0.00137557		S1	2 vs 1							0.00818541	0.00295515
S2	3 vs 1										S2	2 vs 1		0.0343487		0.0448286			0.031308	0.0251374
S3	2 vs 1	0.0454261						0.000220533	1.58674e-05		S3	2 vs 1							0.00979336	0.00128926
	3 vs 2							0.00310052	0.00211045
S4	2 vs 1	0.0295384						6.10561e-05	1.94373e-05		S4	2 vs 1							0.0090857	0.00346153
	3 vs 2							0.000566309	0.000620463
G0	2 vs 1							0.00403083	0.00106058		G0	2 vs 1		0.0135188	0.0355802	0.041594			0.00558242	0.00150847
G1	2 vs 1							1.56364e-05	7.1652e-07		G1	2 vs 1		0.0148094	0.015516				7.33797e-05	3.14007e-06
	3 vs 1							0.0322343	0.00301513
	3 vs 2								0.0464172
G2	3 vs 2							0.0288378	0.0340186		G2
G3	2 vs 1							0.00439092	0.00044426		G3	2 vs 1							0.0279822	0.00427279
	3 vs 2							0.0380142	0.0268379
G4	2 vs 1							0.0343205	0.0302355		G4
	3 vs 2	0.0421471						0.0358121	0.0473296
A1	2 vs 1							0.0096324	0.00731717		A1	2 vs 1		0.0352712	0.0292931				0.000829224	0.000632465
	3 vs 1							0.0125031	0.00988544
A2	2 vs 1							0.00138841	0.000110314		A2									0.0117952
	3 vs 2							0.00136388	0.000857981
A3	2 vs 1							0.00441991	0.000446287		A3	2 vs 1							0.0279654	0.0042579
	3 vs 2							0.0383989	0.0271088
A4	2 vs 1							0.0343205	0.0302355		A4
	3 vs 2	0.0421471						0.0358121	0.0473296
Oligomannose	2 vs 1							0.0228988	0.0214638		Oligomannose	2 vs 1							0.016988	0.0156517
Core fucose	2 vs 1							0.0116965	0.00309727		Core fucose	2 vs 1		0.0429283						0.029901
	3 vs 2							0.0247305	0.0211159
Outer arm fucose	2 vs 1							0.00348078	0.000373487		Outer arm fucose	2 vs 1								0.0126637
	3 vs 2	0.0121153						0.00775343	0.00433155
In bold are values still significant after Bonferroni correction for multiple testing (p-value of ≤0.0009 was considered fro GPs and ≤0.0029 for features)
Blue highlighted values are decreased and red increased.

## Sheet: Table S5
Supplementary Table S5. Significantly changed GPs of N-glycans from serum IgG in endometriosis
A) All subjects were separated into 3 groups (1=controls,2=minimal/mild endometriosis and 3=moderate/severe endometriosis)											B) All subjects were separated into 2 groups (1=controls and 2=endometriosis)
Subjects		all samples	cohort 1	cohort 1 without inflammatory conditions	cohort 1 laparoscopy confirmed	cohort 1 only mid-luteal phase	cohort 1 only mid-luteal phase and laparoscopy confirmed	cohort 2	cohort 2 without inflammatory conditions		Subjects		all samples	cohort 1	cohort 1 without inflammatory conditions	cohort 1 laparoscopy confirmed	cohort 1 only mid-luteal phase	cohort 1 only mid-luteal phase and laparoscopy confirmed	cohort 2	cohort 2 without inflammatory conditions
Sample numbers(controls, minimal/mild and moderate/severe EMS)		45,35,35	20,13,12	16,12,10	13,13,12	10,10,7	3,10,7	25,22,23	23,21,23		Sample numbers(controls, minimal/mild and moderate/severe EMS)		45,70	20,25	16,22	13,25	10,17	3,17	25,45	23,44
GPs	group	P-value (only signficant values are shown, remaining comparisons are not significant=NS)									GPs	group	P-value (only signficant values are shown, remaining comparisons are not significant=NS)
GP2	2 vs 1	0.0110375		all NS			all NS	0.00563493	0.00255921		GP2	2 vs 1	0.0213059		all NS	all NS		all NS	0.00502207	0.00320823
GP3	3 vs 1	1.54111e-05				0.0430982		5.1214e-07	1.50586e-06		GP3	2 vs 1	0.00445317						0.00176014	0.00536074
	3 vs 2	0.000249813						1.02147e-05	4.35387e-06
GP5	3 vs 1	0.0133757	0.0116332		0.0164593	0.0384031					GP5	2 vs 1	0.0271353	0.0361662
GP8	3 vs 1	0.000323328						8.37306e-05	0.000216999		GP8	2 vs 1	0.0112188						0.00223479	0.00734615
	3 vs 2	4.04211e-06						0.0072758	0.00380045
GP9	3 vs 1										GP9	2 vs 1
GP14											GP14
GP15	2 vs 1							0.000292727	0.000851259		GP15	2 vs 1	6.66018e-05						2.67736e-08	1.43956e-07
	3 vs 1	4.04211e-06						7.28222e-09	1.92587e-08
	3 vs 2	0.0160622						0.0138938	0.0191267
GP16	3 vs 1										GP16	2 vs 1								0.0488669
GP19											GP19	2 vs 1					0.0474977
GP20	3 vs 1										GP20	2 vs 1
GP21	3 vs 1							0.0450267			GP21	2 vs 1							0.00753038	0.00924471
GP23	3 vs 1										GP23
GP24	3 vs 1										GP24
	3 vs 2
GP25	3 vs 1		0.047372								GP25	2 vs 1
GP28	3 vs 1				0.0461092						GP28
Features											Features
oligomannose	3 vs 1	0.0133875	0.0116144		0.0164732	0.0383319					oligomannose	2 vs 1	0.0271684	0.036162
G0											G0	2 vs 1								0.0486273
In bold are values still significant after Bonferroni correction for multiple testing (p-value of ≤0.0018 was considered fro GPs and ≤0.0045 for features)
Blue highlighted values are decreased and red increased.

## Sheet: Table S6
Supplementary Table S6: ROC data - AUC, points on the curve and calculated optimum cut-point values
ROC curve separating all endometriosis patients from controls										ROC curve separating moderate/severe endometriosis patients from controls
	AUC	0.666667
											AUC	0.836646
Coordinates of the Curve										Coordinates of the Curve
Cut-point	Sensitivity	1 - Specificity	Specificity	IU (c)						Cut-point	Sensitivity	1 - Specificity	Specificity	IU (c)
-1	1	1	0	1						-1	1	1	0	1
0.005	0.978261	0.972222	0.0277778	0.950483						0.005	0.978261	0.942857	0.0571429	0.921118
0.015	0.978261	0.861111	0.138889	0.839372						0.015	0.978261	0.8	0.2	0.778261
0.025	0.978261	0.708333	0.291667	0.686594						0.025	0.978261	0.542857	0.457143	0.521118
0.035	0.934783	0.638889	0.361111	0.573671						0.035	0.934783	0.457143	0.542857	0.391925
0.045	0.804348	0.486111	0.513889	0.290459						0.045	0.804348	0.228571	0.771429	0.0975155
0.055	0.456522	0.305556	0.694444	0.237923						0.055	0.456522	0.114286	0.885714	0.429193
0.065	0.23913	0.194444	0.805556	0.566425						0.065	0.23913	0.0285714	0.971429	0.732298
0.075	0.195652	0.111111	0.888889	0.693237						0.075	0.195652	0	1	0.804348
0.085	0.130435	0.0833333	0.916667	0.786232						0.085	0.130435	0	1	0.869565
0.095	0.108696	0.0555556	0.944444	0.835749						0.095	0.108696	0	1	0.891304
0.11	0.0869565	0.0555556	0.944444	0.857488						0.11	0.0869565	0	1	0.913043
0.125	0.0652174	0.0416667	0.958333	0.893116						0.135	0.0652174	0	1	0.934783
0.14	0.0652174	0.0138889	0.986111	0.920894						0.165	0.0434783	0	1	0.956522
0.165	0.0434783	0.0138889	0.986111	0.942633						0.245	0.0217391	0	1	0.978261
0.245	0.0217391	0	1	0.978261						1.31	0	0	1	1
1.31	0	0	1	1
minimum values of function IU (c) for each ROC curve and corresponding optimum cut-point values are highlighted in grey

## Sheet: Table S7
Supplementary Table S7. Correlations of clinical factors with glycans.
A) All samples																	B) Only mid-luteal samples
		Age	BMI	Cycle length	LH (IU/L)	FSH (U/L)	Oestradiol	Progesterone (nmol/L)	Insulin (mU/L)	Fasting glucose (mmol/L)	Hb1A1c (mmol/mol)		T-test	Phase of cycle (0:follicular; 1:mid-luteal)	Inflammation (0=no,1=yes)				Age	BMI	Cycle length	LH (IU/L)	FSH (U/L)	Oestradiol	Progesterone (nmol/L)	Insulin (mU/L)	Fasting glucose (mmol/L)	Hb1A1c (mmol/mol)		T-test	Inflammation (0=no,1=yes)
IgG_GP1	Pearson Correlation	-0.158833	-0.14588	-0.0559478	0.0119245	-0.0847434	0.0363641	0.0426863	0.0715708	-0.101376	0.128906		IgG_GP1	0.688934	0.1542		IgG_GP1	Pearson Correlation	-0.134233	-0.111306	-0.186516	0.00738592	-0.132265	0.0212851	-0.0218354	0.0464569	-0.0722489	0.043367		IgG_GP1	0.124601
	Sig. (2-tailed)	0.0928938	0.133796	0.749559	0.91693	0.457756	0.773666	0.718014	0.533488	0.580895	0.539147		IgG_GP2	0.117257	0.682665			Sig. (2-tailed)	0.192271	0.293544	0.382852	0.953065	0.289758	0.879755	0.864019	0.711079	0.782887	0.899254		IgG_GP2	0.999759
	N	113	107	35	79	79	65	74	78	32	25		IgG_GP3	0.47626	0.0296163			N	96	91	24	66	66	53	64	66	17	11		IgG_GP3	0.117197
IgG_GP2	Pearson Correlation	-0.155583	-0.171754	-0.250143	-0.056799	-0.175746	0.222866	0.0983213	-0.0988818	-0.271343	0.0514767		IgG_GP4	0.0259131	0.624839		IgG_GP2	Pearson Correlation	-0.159033	-0.185913	-0.306847	-0.0101882	-0.179795	0.222076	0.0555425	-0.119483	-0.165774	0.0333016		IgG_GP4	0.766169
	Sig. (2-tailed)	0.0998626	0.0769048	0.14726	0.619051	0.121321	0.0743497	0.404611	0.389065	0.133039	0.806946		IgG_GP5	0.536066	0.102177			Sig. (2-tailed)	0.121706	0.0776651	0.144718	0.935291	0.148582	0.109995	0.662896	0.339291	0.524864	0.922567		IgG_GP5	0.592018
	N	113	107	35	79	79	65	74	78	32	25		IgG_GP6	0.404523	0.816322			N	96	91	24	66	66	53	64	66	17	11		IgG_GP6	0.171538
IgG_GP3	Pearson Correlation	0.101759	-0.0418868	-0.111606	0.0813585	0.0280469	0.152168	0.0507804	0.0558967	0.0126993	0.0129952		IgG_GP7	0.237257	0.181562		IgG_GP3	Pearson Correlation	0.0392434	-0.0441948	-0.125909	0.0989125	0.0947682	-0.102635	-0.112709	0.0292978	-0.0109627	-0.0138073		IgG_GP7	0.547719
	Sig. (2-tailed)	0.283506	0.668375	0.523285	0.475978	0.806177	0.226252	0.667436	0.626913	0.945003	0.95084		IgG_GP8	0.0961837	0.448051			Sig. (2-tailed)	0.704231	0.677434	0.557717	0.429437	0.449112	0.464589	0.375223	0.815358	0.966691	0.967861		IgG_GP8	0.862435
	N	113	107	35	79	79	65	74	78	32	25		IgG_GP9	0.0949249	0.0830969			N	96	91	24	66	66	53	64	66	17	11		IgG_GP9	0.0270991
IgG_GP4	Pearson Correlation	0.063666	-0.119883	-0.220107	-0.134302	-.331**	0.218124	.246*	0.0520441	-0.20156	0.137773		IgG_GP10	0.322996	0.0833957		IgG_GP4	Pearson Correlation	-0.0393508	-0.165886	-0.312601	-0.122108	-.344**	0.154321	0.145955	0.00808631	-0.291287	0.196111		IgG_GP10	0.064216
	Sig. (2-tailed)	0.5029	0.218715	0.203897	0.237989	0.00292295	0.0808923	0.0349824	0.65089	0.268625	0.511346		IgG_GP11	0.688842	0.780779			Sig. (2-tailed)	0.70346	0.11607	0.136952	0.32871	0.00473278	0.269893	0.249812	0.94862	0.256651	0.563316		IgG_GP11	0.462802
	N	113	107	35	79	79	65	74	78	32	25		IgG_GP12	0.382548	0.612438			N	96	91	24	66	66	53	64	66	17	11		IgG_GP12	0.239476
IgG_GP5	Pearson Correlation	.223*	0.0204581	-0.137414	-0.0109657	0.0497238	-0.0482029	-0.0141573	0.0758959	-0.13336	0.0793837		IgG_GP13	0.684462	0.121851		IgG_GP5	Pearson Correlation	0.134607	-0.0255957	-0.0582268	0.0190862	0.054266	-0.162833	-0.0453497	0.0810152	-0.11565	0.0348195		IgG_GP13	0.30677
	Sig. (2-tailed)	0.0175216	0.834326	0.431182	0.923588	0.663432	0.702977	0.904706	0.50898	0.466831	0.70603		IgG_GP14	0.7854	0.0214647			Sig. (2-tailed)	0.191024	0.809685	0.786965	0.879102	0.665193	0.244031	0.721968	0.517852	0.658485	0.919048		IgG_GP14	0.0785496
	N	113	107	35	79	79	65	74	78	32	25		IgG_GP15	0.0433383	0.88013			N	96	91	24	66	66	53	64	66	17	11		IgG_GP15	0.402953
IgG_GP6	Pearson Correlation	0.0545292	-0.107253	-0.271125	-0.192313	-.254*	0.147715	0.00232877	0.04555	-0.301384	-0.137442		IgG_GP16	0.231652	0.441244		IgG_GP6	Pearson Correlation	-0.043562	-0.164669	-0.189827	-0.178058	-.298*	0.119285	-0.0532831	0.0512319	-0.243375	-0.050213		IgG_GP16	0.18496
	Sig. (2-tailed)	0.566214	0.271516	0.115161	0.0895149	0.024013	0.240288	0.984289	0.692107	0.0936813	0.512373		IgG_GP17	0.0846009	0.912158			Sig. (2-tailed)	0.673443	0.118809	0.374308	0.152612	0.0151592	0.394911	0.67583	0.682887	0.346557	0.883437		IgG_GP17	0.730809
	N	113	107	35	79	79	65	74	78	32	25		IgG_GP18	0.357345	0.877337			N	96	91	24	66	66	53	64	66	17	11		IgG_GP18	0.774297
IgG_GP7	Pearson Correlation	-.236*	-0.111689	-0.197404	0.043767	0.0216359	0.129104	0.0272424	-0.14303	-0.164699	0.0490004		IgG_GP19	0.199191	0.894564		IgG_GP7	Pearson Correlation	-.221*	-0.101107	-0.247359	0.0595386	0.0170026	0.112616	-0.00610617	-0.144595	-0.13605	-0.0079396		IgG_GP19	0.884222
	Sig. (2-tailed)	0.0119554	0.252071	0.255675	0.701725	0.849888	0.305376	0.81778	0.211576	0.367704	0.816073		IgG_GP20	0.284164	0.0896043			Sig. (2-tailed)	0.0303071	0.340282	0.243883	0.634877	0.892216	0.422052	0.961806	0.246721	0.60261	0.981516		IgG_GP20	0.333672
	N	113	107	35	79	79	65	74	78	32	25		IgG_GP21	0.552079	0.201432			N	96	91	24	66	66	53	64	66	17	11		IgG_GP21	0.611352
IgG_GP8	Pearson Correlation	-0.14542	-0.0977703	-0.0035017	-0.0893996	-0.0332756	-0.055313	0.0637503	-0.147482	-0.267385	-0.0289651		IgG_GP22	0.157694	0.861067		IgG_GP8	Pearson Correlation	-0.185325	-0.0973941	-0.111272	-0.0612898	-0.0299793	-0.153949	-0.0508903	-0.170648	-.565*	-0.200211		IgG_GP22	0.816276
	Sig. (2-tailed)	0.124335	0.316408	0.984072	0.43333	0.770955	0.661655	0.589463	0.197552	0.139015	0.890683		IgG_GP23	0.0753821	0.507562			Sig. (2-tailed)	0.0706509	0.358397	0.604716	0.624936	0.811142	0.271062	0.68963	0.170706	0.0181578	0.55502		IgG_GP23	0.584932
	N	113	107	35	79	79	65	74	78	32	25		IgG_GP24	0.643193	0.276913			N	96	91	24	66	66	53	64	66	17	11		IgG_GP24	0.581206
IgG_GP9	Pearson Correlation	-0.0499443	-.244*	0.0268325	0.0488044	-0.0944157	0.157971	0.172104	-0.154289	-0.34225	0.146593		IgG_GP25	0.101636	0.123001		IgG_GP9	Pearson Correlation	-0.0281952	-.228*	-0.161413	0.106556	-0.112721	0.136295	0.0686109	-0.236533	-0.278721	0.290848		IgG_GP25	0.342648
	Sig. (2-tailed)	0.599346	0.0111563	0.878394	0.669289	0.407863	0.208825	0.142579	0.177422	0.0551884	0.484408		IgG_GP26	0.97096	0.0230833			Sig. (2-tailed)	0.785091	0.0300697	0.451146	0.394461	0.36752	0.330488	0.590091	0.0558611	0.278669	0.385562		IgG_GP26	0.0719833
	N	113	107	35	79	79	65	74	78	32	25		IgG_GP27	0.306124	0.492096			N	96	91	24	66	66	53	64	66	17	11		IgG_GP27	0.774913
IgG_GP10	Pearson Correlation	0.0908997	0.0269412	0.136142	0.0589802	-0.105957	0.222776	0.198129	-0.0281217	0.0873217	0.267477		IgG_GP28	0.151122	0.486866		IgG_GP10	Pearson Correlation	-0.00218579	0.0318143	-0.119527	0.0800701	-0.10874	0.183009	0.143416	-0.0916756	0.0018968	0.258463		IgG_GP28	0.485882
	Sig. (2-tailed)	0.338306	0.782964	0.435499	0.60563	0.352693	0.0744693	0.0906133	0.806919	0.634628	0.196143		IgG_S0	0.0688776	0.36655			Sig. (2-tailed)	0.983137	0.764658	0.578006	0.522763	0.384787	0.189633	0.258236	0.464114	0.994235	0.442849		IgG_S0	0.677848
	N	113	107	35	79	79	65	74	78	32	25		IgG_S1	0.0959376	0.570582			N	96	91	24	66	66	53	64	66	17	11		IgG_S1	0.926118
IgG_GP11	Pearson Correlation	0.182981	0.0533224	-0.00307005	-0.151348	-0.0684906	-0.0470411	-0.0551387	0.00454629	-0.0591933	-0.242538		IgG_S2	0.137063	0.247087		IgG_GP11	Pearson Correlation	0.13743	0.0683254	0.19195	-0.164617	-0.144611	-0.11121	-0.0882979	0.0159053	0.0477648	-0.0733892		IgG_S2	0.432965
	Sig. (2-tailed)	0.0523915	0.585422	0.986035	0.183039	0.548666	0.709815	0.640786	0.968489	0.747598	0.242747		IgG_G0	0.0366426	0.754644			Sig. (2-tailed)	0.181799	0.519884	0.36889	0.186557	0.246667	0.427907	0.487796	0.899135	0.85555	0.830204		IgG_G0	0.58071
	N	113	107	35	79	79	65	74	78	32	25		IgG_G1	0.151579	0.0587958			N	96	91	24	66	66	53	64	66	17	11		IgG_G1	0.0396111
IgG_GP12	Pearson Correlation	.235*	0.183695	-0.0154908	-0.0705477	-0.0802106	-0.0961499	-0.117987	0.0364856	0.151757	-0.114543		IgG_G2	0.0467765	0.460719		IgG_GP12	Pearson Correlation	0.139612	0.127323	0.116342	-0.0410213	-0.0727724	-0.167976	-0.0916102	0.0628791	0.0956228	-0.16576		IgG_G2	0.91072
	Sig. (2-tailed)	0.0122642	0.058226	0.929621	0.536695	0.482244	0.446113	0.316738	0.751141	0.407032	0.58562		IgG_A1	0.688934	0.1542			Sig. (2-tailed)	0.174892	0.229095	0.588251	0.743646	0.561456	0.229251	0.471554	0.615971	0.715059	0.626195		IgG_A1	0.124601
	N	113	107	35	79	79	65	74	78	32	25		IgG_A2	0.0936644	0.87614			N	96	91	24	66	66	53	64	66	17	11		IgG_A2	0.813888
IgG_GP13	Pearson Correlation	-.208*	-0.0606694	-0.245474	0.103137	0.131149	0.0899133	-0.027581	-0.127678	-0.0622094	-0.041525		IgG_Oligomannose	0.536085	0.102221		IgG_GP13	Pearson Correlation	-0.161612	-0.0376586	-0.171869	0.0933	0.118928	0.115168	-0.0318364	-0.12392	-0.0640242	-0.0454421		IgG_Oligomannose	0.592094
	Sig. (2-tailed)	0.0267214	0.534751	0.155213	0.365726	0.249286	0.476289	0.815555	0.265288	0.735185	0.843765		IgG_CoreFucose	0.437694	0.0309665			Sig. (2-tailed)	0.1157	0.72304	0.421955	0.456201	0.341554	0.411543	0.802793	0.321528	0.807137	0.894456		IgG_CoreFucose	0.184296
	N	113	107	35	79	79	65	74	78	32	25		IgG_Bisects	0.202641	0.353207			N	96	91	24	66	66	53	64	66	17	11		IgG_Bisects	0.0764739
IgG_GP14	Pearson Correlation	-0.0296034	0.0770248	-0.0420326	0.0515219	0.185329	-0.173403	-0.186498	-0.0170426	0.220671	0.0640488		Whole_GP1	0.0446025	0.130403		IgG_GP14	Pearson Correlation	-0.0389874	0.0646495	-0.00247464	0.0310437	0.183108	-0.132106	-0.151388	0.014884	0.152622	-0.0781861		Whole_GP1	0.285542
	Sig. (2-tailed)	0.755605	0.430366	0.810529	0.652035	0.10201	0.167161	0.111611	0.882266	0.224874	0.761005		Whole_GP2	0.350998	0.778354			Sig. (2-tailed)	0.706072	0.542638	0.990844	0.804567	0.141122	0.345704	0.232426	0.905581	0.558689	0.819259		Whole_GP2	0.212013
	N	113	107	35	79	79	65	74	78	32	25		Whole_GP3	0.0132042	0.272089			N	96	91	24	66	66	53	64	66	17	11		Whole_GP3	0.580129
IgG_GP15	Pearson Correlation	-0.0360091	-0.0161858	0.0216123	0.0223629	0.153473	-0.0505958	0.0496959	0.0255163	0.0146778	0.109614		Whole_GP4	0.0664143	0.968884		IgG_GP15	Pearson Correlation	-0.0981085	0.0142762	0.0970087	0.0438015	0.22058	-0.168264	-0.0840307	-0.00909778	-0.088871	0.0118107		Whole_GP4	0.630922
	Sig. (2-tailed)	0.704948	0.868573	0.901924	0.844906	0.176898	0.688966	0.674133	0.824507	0.936451	0.601957		Whole_GP5	0.418762	0.665255			Sig. (2-tailed)	0.341621	0.893157	0.652033	0.726929	0.0751167	0.228443	0.509148	0.942204	0.734469	0.972507		Whole_GP5	0.185052
	N	113	107	35	79	79	65	74	78	32	25		Whole_GP6	0.0188329	0.229117			N	96	91	24	66	66	53	64	66	17	11		Whole_GP6	0.243146
IgG_GP16	Pearson Correlation	-0.165005	0.038674	0.0141671	.250*	0.197968	-0.0140906	-0.0769664	-0.0837885	0.00404785	-0.0770153		Whole_GP7	0.0218618	0.711145		IgG_GP16	Pearson Correlation	-0.0554091	0.130731	0.150903	.255*	0.232203	-0.00494615	-0.0789367	-0.0913662	0.10717	-0.0242125		Whole_GP7	0.685296
	Sig. (2-tailed)	0.0807216	0.692476	0.935622	0.0265823	0.0803104	0.911297	0.514539	0.465796	0.982458	0.714435		Whole_GP8	0.136345	0.662708			Sig. (2-tailed)	0.591822	0.216769	0.481525	0.0385816	0.0606396	0.97196	0.535247	0.465629	0.682246	0.943667		Whole_GP8	0.422342
	N	113	107	35	79	79	65	74	78	32	25		Whole_GP9	0.104457	0.718856			N	96	91	24	66	66	53	64	66	17	11		Whole_GP9	0.609588
IgG_GP17	Pearson Correlation	0.132443	0.15832	0.0869456	0.0431901	0.188951	-0.192858	-0.187742	-0.00457273	0.190623	-0.312853		Whole_GP10	0.0297456	0.464086		IgG_GP17	Pearson Correlation	0.13118	0.189697	0.394817	0.0203396	0.16579	-0.238039	-0.151562	0.0339286	0.147565	-0.284882		Whole_GP10	0.567258
	Sig. (2-tailed)	0.161992	0.10337	0.619444	0.705475	0.0953708	0.123759	0.1092	0.968306	0.296001	0.127834		Whole_GP11	0.0820037	0.362448			Sig. (2-tailed)	0.202674	0.0717081	0.0562177	0.871228	0.183395	0.0860894	0.231883	0.786815	0.571943	0.395823		Whole_GP11	0.498756
	N	113	107	35	79	79	65	74	78	32	25		Whole_GP12	0.165978	0.140406			N	96	91	24	66	66	53	64	66	17	11		Whole_GP12	0.197366
IgG_GP18	Pearson Correlation	-0.0426444	0.0988392	-0.038883	-0.00917717	0.191946	-0.179853	-0.113526	-0.0313821	0.0592181	0.0545209		Whole_GP13	0.508688	0.547957		IgG_GP18	Pearson Correlation	-0.0711073	0.0786953	0.0599287	0.0120295	0.227989	-0.1379	-0.0605508	-0.0158707	-0.0152872	-0.00562179		Whole_GP13	0.348452
	Sig. (2-tailed)	0.653807	0.31112	0.824497	0.936022	0.0901413	0.151686	0.335506	0.785044	0.747496	0.795758		Whole_GP14	0.893627	0.657227			Sig. (2-tailed)	0.491168	0.458403	0.780885	0.923628	0.0656021	0.32477	0.634576	0.899353	0.953563	0.986912		Whole_GP14	0.309886
	N	113	107	35	79	79	65	74	78	32	25		Whole_GP15	0.942815	0.439936			N	96	91	24	66	66	53	64	66	17	11		Whole_GP15	0.749994
IgG_GP19	Pearson Correlation	0.0954036	.257**	0.159902	-0.0574365	0.138959	-0.0206666	-0.0371987	0.0503308	.358*	0.267377		Whole_GP16	0.0289884	0.274921		IgG_GP19	Pearson Correlation	0.0303954	.264*	0.226286	-0.0996679	0.141526	0.0483634	0.0483034	0.0480243	0.264864	0.226356		Whole_GP16	0.254623
	Sig. (2-tailed)	0.314813	0.00759111	0.358849	0.615116	0.221955	0.8702	0.753022	0.661669	0.0440548	0.196316		Whole_GP17	0.0131244	0.000481618			Sig. (2-tailed)	0.768773	0.011359	0.287664	0.425904	0.257	0.730924	0.704664	0.701781	0.304242	0.503309		Whole_GP17	0.0323106
	N	113	107	35	79	79	65	74	78	32	25		Whole_GP18	0.520694	0.0585555			N	96	91	24	66	66	53	64	66	17	11		Whole_GP18	0.0605322
IgG_GP20	Pearson Correlation	-0.0954382	0.0539871	-0.120258	0.0551014	0.207548	-0.193296	-0.178979	-0.0421078	0.204689	-0.075048		Whole_GP19	0.717999	0.19097		IgG_GP20	Pearson Correlation	-0.0817138	0.033553	-0.0759034	0.0399628	.250*	-0.118623	-0.100303	0.00617869	0.0941133	-0.191502		Whole_GP19	0.97213
	Sig. (2-tailed)	0.314637	0.580749	0.491377	0.629584	0.0664514	0.122891	0.127066	0.714332	0.261108	0.721442		Whole_GP20	0.180358	0.201726			Sig. (2-tailed)	0.428672	0.7522	0.724457	0.750043	0.0430546	0.397561	0.430347	0.96073	0.719385	0.572702		Whole_GP20	0.165064
	N	113	107	35	79	79	65	74	78	32	25		Whole_GP21	0.54894	0.513585			N	96	91	24	66	66	53	64	66	17	11		Whole_GP21	0.525241
IgG_GP21	Pearson Correlation	-0.0189509	0.101046	0.0474908	0.0114584	.259*	-.265*	-0.205181	-0.00640161	0.187047	-0.00714054		Whole_GP22	0.438143	0.0166943		IgG_GP21	Pearson Correlation	-0.0254953	0.0902835	0.0801135	-0.029356	.277*	-0.192196	-0.14619	0.0396114	0.0691616	-0.238592		Whole_GP22	0.196499
	Sig. (2-tailed)	0.842084	0.300386	0.786462	0.920166	0.0211446	0.0328895	0.0794835	0.95564	0.305323	0.972977		Whole_GP23	0.941637	0.163222			Sig. (2-tailed)	0.805241	0.394723	0.709802	0.814998	0.0242346	0.167977	0.249045	0.752169	0.791969	0.479857		Whole_GP23	0.0306823
	N	113	107	35	79	79	65	74	78	32	25		Whole_GP24	0.254292	0.342125			N	96	91	24	66	66	53	64	66	17	11		Whole_GP24	0.846187
IgG_GP22	Pearson Correlation	-0.102794	0.154205	0.110597	0.090298	.228*	-0.149076	-0.127062	0.026227	0.216112	-0.0379112		Whole_GP25	0.408886	0.717497		IgG_GP22	Pearson Correlation	-0.0440136	0.200589	0.373165	0.0469288	0.238566	-0.067325	-0.0519684	0.0446199	0.194054	-0.0988941		Whole_GP25	0.856068
	Sig. (2-tailed)	0.278615	0.112768	0.527071	0.428703	0.0428824	0.235936	0.280676	0.819701	0.234843	0.857219		Whole_GP26	0.827671	0.0898355			Sig. (2-tailed)	0.670253	0.0565889	0.072486	0.708275	0.0537256	0.631946	0.683399	0.722031	0.455486	0.772362		Whole_GP26	0.344793
	N	113	107	35	79	79	65	74	78	32	25		Whole_GP27	0.962218	0.582923			N	96	91	24	66	66	53	64	66	17	11		Whole_GP27	0.742069
IgG_GP23	Pearson Correlation	0.174077	0.137466	0.115224	-0.0426403	0.211787	-.324**	-0.218957	0.0360552	0.252343	-0.0610909		Whole_GP28	0.431229	0.729311		IgG_GP23	Pearson Correlation	0.115339	0.0838029	0.16444	-0.0690173	0.177007	-0.247118	-0.0795037	0.113548	0.152043	-0.189992		Whole_GP28	0.247518
	Sig. (2-tailed)	0.0651835	0.157957	0.509819	0.709056	0.0609698	0.00841385	0.0608907	0.753983	0.163516	0.77175		Whole_GP29	0.585301	0.631531			Sig. (2-tailed)	0.263131	0.429663	0.442587	0.581878	0.155088	0.0744354	0.53231	0.363993	0.560201	0.57579		Whole_GP29	0.563241
	N	113	107	35	79	79	65	74	78	32	25		Whole_GP30	0.0466122	0.00518544			N	96	91	24	66	66	53	64	66	17	11		Whole_GP30	0.0159765
IgG_GP24	Pearson Correlation	0.0459805	0.0921713	0.110054	0.0160572	0.108349	-0.170231	-0.145241	0.0249654	0.273952	-0.0558439		Whole_GP31	0.643683	0.531424		IgG_GP24	Pearson Correlation	0.0624029	0.068343	0.201681	-0.0121263	0.169315	-0.119331	-0.0818088	0.0743665	0.113583	-0.247446		Whole_GP31	0.932814
	Sig. (2-tailed)	0.628669	0.345047	0.529113	0.888302	0.341871	0.175183	0.216942	0.828238	0.129204	0.790908		Whole_GP32	0.801268	0.082121			Sig. (2-tailed)	0.545843	0.519776	0.344635	0.923016	0.174122	0.39473	0.520452	0.55289	0.664252	0.463199		Whole_GP32	0.0220085
	N	113	107	35	79	79	65	74	78	32	25		Whole_GP33	0.50651	0.665961			N	96	91	24	66	66	53	64	66	17	11		Whole_GP33	0.211817
IgG_GP25	Pearson Correlation	-0.0674955	0.117829	0.0383784	0.0390457	0.195502	-.285*	-0.219497	0.0498867	0.246199	-0.170697		Whole_GP34	0.431641	0.878228		IgG_GP25	Pearson Correlation	-0.0616362	0.0698471	0.0717243	0.0245334	0.227755	-0.197347	-0.0929582	0.109731	0.262399	-0.215623		Whole_GP34	0.849937
	Sig. (2-tailed)	0.477505	0.226767	0.82674	0.732619	0.084228	0.0214418	0.0602416	0.664474	0.174363	0.414612		Whole_GP35	0.482514	0.51396			Sig. (2-tailed)	0.550798	0.510607	0.739099	0.844977	0.0658873	0.156652	0.465028	0.380443	0.308934	0.524281		Whole_GP35	0.403683
	N	113	107	35	79	79	65	74	78	32	25		Whole_GP36	0.702149	0.193511			N	96	91	24	66	66	53	64	66	17	11		Whole_GP36	0.262077
IgG_GP26	Pearson Correlation	0.0487309	0.0656345	0.0279777	-0.057285	0.174442	-0.175905	-0.0968632	-0.0394467	0.183324	-0.0139722		Whole_GP37	0.149977	0.0112261		IgG_GP26	Pearson Correlation	0.0614457	0.0619154	0.111015	-0.100984	0.174624	-0.120934	-0.0403886	0.0129182	0.0761343	-0.109739		Whole_GP37	0.00388191
	Sig. (2-tailed)	0.608258	0.501788	0.873245	0.616049	0.124153	0.161025	0.411648	0.731679	0.315222	0.947149		Whole_GP38	0.262427	0.627005			Sig. (2-tailed)	0.552032	0.559873	0.605557	0.419789	0.160811	0.388362	0.751342	0.918005	0.771495	0.748061		Whole_GP38	0.925284
	N	113	107	35	79	79	65	74	78	32	25		Whole_GP39	0.00345112	0.476122			N	96	91	24	66	66	53	64	66	17	11		Whole_GP39	0.0949572
IgG_GP27	Pearson Correlation	-0.110109	0.0603839	0.20335	0.0615392	.237*	-.288*	-0.125351	0.0495631	0.194139	-0.0350389		Whole_GP40	0.431162	0.164842		IgG_GP27	Pearson Correlation	-0.111152	0.0455458	0.244853	0.0424797	.264*	-0.198572	-0.00907058	0.0888143	0.133957	-0.19725		Whole_GP40	0.0479908
	Sig. (2-tailed)	0.245643	0.536678	0.241345	0.590049	0.0358473	0.0199037	0.28726	0.666521	0.287015	0.86794		Whole_GP41	0.24854	0.887016			Sig. (2-tailed)	0.280971	0.668145	0.248847	0.734861	0.0324989	0.154044	0.94329	0.478233	0.608253	0.561006		Whole_GP41	0.58575
	N	113	107	35	79	79	65	74	78	32	25		Whole_GP42	0.294659	0.156229			N	96	91	24	66	66	53	64	66	17	11		Whole_GP42	0.0421663
IgG_GP28	Pearson Correlation	0.0378911	0.0986193	0.223819	-0.0676324	.227*	-.369**	-0.173466	0.0594693	0.194251	-0.0218564		Whole_GP43	0.0615608	0.716011		IgG_GP28	Pearson Correlation	-0.00598398	0.0648595	0.336414	-0.118285	0.203897	-.279*	-0.0267439	0.119965	0.157711	-0.176941		Whole_GP43	0.924014
	Sig. (2-tailed)	0.690297	0.312203	0.196181	0.553698	0.0439699	0.00249117	0.139398	0.605018	0.286732	0.917408		Whole_GP44	0.79573	0.391072			Sig. (2-tailed)	0.953858	0.541325	0.107976	0.344192	0.100565	0.0430429	0.833846	0.337331	0.545489	0.602743		Whole_GP44	0.375873
	N	113	107	35	79	79	65	74	78	32	25		Whole_GP45	0.528316	0.132079			N	96	91	24	66	66	53	64	66	17	11		Whole_GP45	0.20557
IgG_S0	Pearson Correlation	0.0212377	-0.158133	-0.131665	-0.0216319	-.242*	.267*	0.190008	-0.0328336	-0.251606	0.0516914		Whole_GP46	0.0246064	0.593741		IgG_S0	Pearson Correlation	0.00196954	-0.154119	-0.243672	0.00811854	-.261*	0.167223	0.0634608	-0.0828507	-0.204649	0.175315		Whole_GP46	0.760276
	Sig. (2-tailed)	0.823321	0.103784	0.450884	0.849916	0.0318304	0.0312794	0.104911	0.775358	0.164792	0.806156		Whole_GP47	0.869253	0.513753			Sig. (2-tailed)	0.984805	0.144674	0.251208	0.948416	0.0343641	0.231376	0.618355	0.508381	0.430748	0.606133		Whole_GP47	0.408777
	N	113	107	35	79	79	65	74	78	32	25		Whole_GP48	0.331413	0.310039			N	96	91	24	66	66	53	64	66	17	11		Whole_GP48	0.579283
IgG_S1	Pearson Correlation	-0.0392472	0.17004	0.101879	0.0456609	.243*	-0.207977	-0.166814	0.0232527	0.277158	-0.0191802		Whole_GP49	0.028485	0.683867		IgG_S1	Pearson Correlation	-0.0136393	0.186618	0.290697	0.00874016	.256*	-0.116428	-0.0660165	0.0582831	0.207872	-0.128067		Whole_GP49	0.619036
	Sig. (2-tailed)	0.679809	0.0799427	0.560327	0.689464	0.0309603	0.0964193	0.155452	0.839859	0.124605	0.927493		Whole_GP50	0.338393	0.345861			Sig. (2-tailed)	0.895069	0.0765264	0.168181	0.944472	0.0376992	0.40641	0.604257	0.642044	0.423364	0.707468		Whole_GP50	0.68107
	N	113	107	35	79	79	65	74	78	32	25		Whole_GP51	0.0744213	0.213637			N	96	91	24	66	66	53	64	66	17	11		Whole_GP51	0.0611654
IgG_S2	Pearson Correlation	-0.0308148	0.103277	0.158739	0.0056716	.226*	-.339**	-0.182925	0.0546689	0.205381	-0.0749632		Whole_GP52	0.334004	0.223818		IgG_S2	Pearson Correlation	-0.0350954	0.0671637	0.210782	-0.0228475	0.24081	-0.24693	-0.0441312	0.113364	0.167776	-0.217147		Whole_GP52	0.198066
	Sig. (2-tailed)	0.745937	0.289784	0.362399	0.960435	0.0450232	0.005695	0.118764	0.634514	0.259464	0.721744		Whole_GP53	0.784605	0.116983			Sig. (2-tailed)	0.734261	0.527022	0.322831	0.855511	0.0514465	0.0746627	0.729147	0.364777	0.519798	0.521281		Whole_GP53	0.419057
	N	113	107	35	79	79	65	74	78	32	25		Whole_GP54	0.228983	0.570718			N	96	91	24	66	66	53	64	66	17	11		Whole_GP54	0.73973
IgG_G0	Pearson Correlation	0.057644	-0.129554	-0.251691	-0.155257	-.333**	0.220577	0.204496	0.0519479	-0.23996	0.0895692		Whole_GP55	0.363929	0.238737		IgG_G0	Pearson Correlation	-0.0423462	-0.179481	-0.316766	-0.140451	-.350**	0.157566	0.105547	0.0166455	-0.28627	0.13419		Whole_GP55	0.882337
	Sig. (2-tailed)	0.544213	0.183521	0.144691	0.171858	0.00268694	0.0774523	0.0805136	0.651493	0.18589	0.670272		Whole_GP56	0.254816	0.371437			Sig. (2-tailed)	0.682059	0.0886951	0.13152	0.260669	0.00394419	0.259827	0.406508	0.894467	0.265309	0.694053		Whole_GP56	0.945952
	N	113	107	35	79	79	65	74	78	32	25		Whole_S0	0.106042	0.288109			N	96	91	24	66	66	53	64	66	17	11		Whole_S0	0.992396
IgG_G1	Pearson Correlation	0.082419	-0.107665	0.0882448	0.000948633	-0.109856	0.202859	0.175002	-0.123223	-0.200398	0.176012		Whole_S1	0.492363	0.166748		IgG_G1	Pearson Correlation	0.0338229	-0.091906	-0.110792	0.0452639	-0.143528	0.142194	0.0752428	-0.20837	-0.188844	0.302828		Whole_S1	0.350118
	Sig. (2-tailed)	0.38547	0.269669	0.614199	0.99338	0.335159	0.10509	0.135876	0.282462	0.271454	0.40001		Whole_S2	0.573262	0.688444			Sig. (2-tailed)	0.743556	0.386247	0.606284	0.718185	0.250261	0.309782	0.554576	0.0931628	0.467908	0.365365		Whole_S2	0.648272
	N	113	107	35	79	79	65	74	78	32	25		Whole_S3	0.258762	0.0894423			N	96	91	24	66	66	53	64	66	17	11		Whole_S3	0.160739
IgG_G2	Pearson Correlation	-0.0896094	0.136234	0.125589	0.11949	.288*	-0.241341	-0.208452	-0.0110208	0.24084	-0.136606		Whole_S4	0.843171	0.140371		IgG_G2	Pearson Correlation	-0.0200716	0.165114	0.280794	0.0993862	.310*	-0.161505	-0.100038	0.0337112	0.260982	-0.234897		Whole_S4	0.379615
	Sig. (2-tailed)	0.345236	0.161756	0.472224	0.294232	0.0101488	0.0527778	0.0747034	0.923708	0.184233	0.514967		Whole_G0	0.00999643	0.904696			Sig. (2-tailed)	0.846094	0.117802	0.183816	0.42722	0.0112231	0.247951	0.431573	0.78815	0.311649	0.486887		Whole_G0	0.382063
	N	113	107	35	79	79	65	74	78	32	25		Whole_G1	0.0690128	0.217417			N	96	91	24	66	66	53	64	66	17	11		Whole_G1	0.588183
IgG_A1	Pearson Correlation	-0.158833	-0.14588	-0.0559478	0.0119245	-0.0847434	0.0363641	0.0426863	0.0715708	-0.101376	0.128906		Whole_G2	0.900837	0.238548		IgG_A1	Pearson Correlation	-0.134233	-0.111306	-0.186516	0.00738592	-0.132265	0.0212851	-0.0218354	0.0464569	-0.0722489	0.043367		Whole_G2	0.0768225
	Sig. (2-tailed)	0.0928938	0.133796	0.749559	0.91693	0.457756	0.773666	0.718014	0.533488	0.580895	0.539147		Whole_G3	0.858283	0.222406			Sig. (2-tailed)	0.192271	0.293544	0.382852	0.953065	0.289758	0.879755	0.864019	0.711079	0.782887	0.899254		Whole_G3	0.120633
	N	113	107	35	79	79	65	74	78	32	25		Whole_G4	0.0434582	0.335364			N	96	91	24	66	66	53	64	66	17	11		Whole_G4	0.950839
IgG_A2	Pearson Correlation	-0.0849257	-0.0335676	-0.0543428	0.0791361	-0.0494275	0.156945	0.182318	-0.0764167	-0.235704	0.015392		Whole_A1	0.3159	0.977706		IgG_A2	Pearson Correlation	-0.0784102	0.0223133	0.0196228	0.0780089	-0.0764684	0.119609	0.0964516	-0.130462	-0.18077	0.164039		Whole_A1	0.809967
	Sig. (2-tailed)	0.371134	0.731414	0.756523	0.48815	0.665317	0.211837	0.120013	0.506069	0.194052	0.941787		Whole_A2	0.254054	0.117236			Sig. (2-tailed)	0.447633	0.833715	0.927486	0.533555	0.541692	0.39362	0.448346	0.29644	0.487484	0.629834		Whole_A2	0.0911446
	N	113	107	35	79	79	65	74	78	32	25		Whole_A3	0.858022	0.222227			N	96	91	24	66	66	53	64	66	17	11		Whole_A3	0.12075
IgG_Oligomannose	Pearson Correlation	.223*	0.0204257	-0.137449	-0.0109374	0.0497985	-0.0482444	-0.0141694	0.0759203	-0.133399	0.0793101		Whole_A4	0.0434582	0.335364		IgG_Oligomannose	Pearson Correlation	0.13458	-0.025598	-0.0582207	0.0191169	0.0543241	-0.16289	-0.0453885	0.0810465	-0.115637	0.0348416		Whole_A4	0.950839
	Sig. (2-tailed)	0.0175244	0.834585	0.431061	0.923785	0.662957	0.702733	0.904625	0.508844	0.466701	0.70629		Whole_Oligomannose	0.79571	0.573885			Sig. (2-tailed)	0.191114	0.809669	0.786987	0.878908	0.664856	0.243865	0.721739	0.51769	0.658521	0.918996		Whole_Oligomannose	0.421293
	N	113	107	35	79	79	65	74	78	32	25		Whole_CoreFucose	0.390052	0.334854			N	96	91	24	66	66	53	64	66	17	11		Whole_CoreFucose	0.694273
IgG_CoreFucose	Pearson Correlation	0.101605	-0.0365391	0.0635404	-0.0276328	-0.162631	0.165741	0.172809	0.0478693	-0.138599	0.090799		Whole_OuterArmFucose	0.188427	0.176757		IgG_CoreFucose	Pearson Correlation	0.0856339	0.00122755	0.0743881	-0.025335	-0.193305	0.108429	0.0966438	0.00137877	-0.0715005	0.206274		Whole_OuterArmFucose	0.536975
	Sig. (2-tailed)	0.284241	0.708666	0.716885	0.808984	0.152141	0.187014	0.140925	0.677276	0.449347	0.665999							Sig. (2-tailed)	0.406781	0.990786	0.729756	0.839977	0.119917	0.439619	0.447438	0.991234	0.785086	0.542842
	N	113	107	35	79	79	65	74	78	32	25							N	96	91	24	66	66	53	64	66	17	11
IgG_Bisects	Pearson Correlation	.226*	0.0979621	0.0275235	-0.196424	0.0421691	-0.225671	-0.225047	0.0416281	0.110971	-0.205034						IgG_Bisects	Pearson Correlation	0.13317	0.0475753	0.18301	-0.215393	-0.032349	-0.2089	-0.154335	0.109454	0.0715565	-0.262845
	Sig. (2-tailed)	0.0162715	0.315454	0.875286	0.0827462	0.71213	0.0706827	0.0538831	0.717449	0.545416	0.325518							Sig. (2-tailed)	0.195847	0.654284	0.392017	0.0824086	0.796522	0.133311	0.223355	0.381654	0.784921	0.434875
	N	113	107	35	79	79	65	74	78	32	25							N	96	91	24	66	66	53	64	66	17	11
Whole_GP1	Pearson Correlation	0.170034	-0.1523	-0.18736	0.00918174	.231*	-0.0274199	-0.0889564	-0.109849	-0.104304	-0.18896						Whole_GP1	Pearson Correlation	0.13923	-0.197994	-0.0849963	0.0541378	0.187705	0.00440462	-0.0255318	-0.0664269	0.112548	-0.168662
	Sig. (2-tailed)	0.0705044	0.115597	0.273861	0.935575	0.0395917	0.827004	0.447881	0.335189	0.563496	0.35523							Sig. (2-tailed)	0.176088	0.0599311	0.69293	0.665937	0.131239	0.975029	0.841276	0.596161	0.667145	0.620077
	N	114	108	36	80	80	66	75	79	33	26							N	96	91	24	66	66	53	64	66	17	11
Whole_GP2	Pearson Correlation	-0.0868481	0.136415	0.0019747	0.164228	0.0710506	0.122953	-0.0181809	0.110424	0.027819	0.184471						Whole_GP2	Pearson Correlation	-0.141076	0.163163	0.361228	0.194696	0.20092	0.0667797	-0.1073	0.0977258	-0.146503	0.000922413
	Sig. (2-tailed)	0.358199	0.159201	0.99088	0.14548	0.531127	0.325346	0.876963	0.332651	0.877866	0.366983							Sig. (2-tailed)	0.170369	0.122266	0.0828667	0.117225	0.10574	0.634714	0.398712	0.43502	0.574744	0.997852
	N	114	108	36	80	80	66	75	79	33	26							N	96	91	24	66	66	53	64	66	17	11
Whole_GP3	Pearson Correlation	-0.103147	-0.109426	0.122535	0.0259233	0.0212389	0.0976269	0.0712723	-0.0401616	-0.0503063	0.134667						Whole_GP3	Pearson Correlation	-0.0624414	-0.121991	0.0749159	0.130815	0.134963	0.107652	-0.0675529	-0.0723954	0.0494865	-0.0105848
	Sig. (2-tailed)	0.274797	0.259597	0.476493	0.819449	0.851663	0.435487	0.543425	0.725276	0.780996	0.51189							Sig. (2-tailed)	0.545595	0.249346	0.727909	0.295122	0.279943	0.442925	0.59585	0.563491	0.850398	0.97536
	N	114	108	36	80	80	66	75	79	33	26							N	96	91	24	66	66	53	64	66	17	11
Whole_GP4	Pearson Correlation	-0.087735	-0.094328	0.255654	0.056329	-0.0241483	-0.0214198	-0.0760821	0.079009	0.0960834	0.271166						Whole_GP4	Pearson Correlation	-0.117015	-0.0929449	0.194761	0.0499802	0.0244052	-0.0376306	-0.196431	0.0492881	-0.116766	0.249571
	Sig. (2-tailed)	0.353293	0.331525	0.132343	0.619692	0.831623	0.864452	0.51649	0.488851	0.59479	0.180263							Sig. (2-tailed)	0.256208	0.380878	0.361783	0.690238	0.845777	0.789071	0.119785	0.694315	0.655382	0.459242
	N	114	108	36	80	80	66	75	79	33	26							N	96	91	24	66	66	53	64	66	17	11
Whole_GP5	Pearson Correlation	0.0253452	-0.0455244	-0.249738	0.0543492	-0.0395353	0.1088	0.0862028	0.124879	0.119308	0.161502						Whole_GP5	Pearson Correlation	-0.0261104	-0.0202805	0.0954943	0.127048	0.0700528	0.0633889	0.0238548	0.144259	0.10583	-0.128404
	Sig. (2-tailed)	0.788951	0.639898	0.141851	0.632069	0.727701	0.384521	0.462114	0.272837	0.50841	0.430581							Sig. (2-tailed)	0.800639	0.848676	0.657139	0.309367	0.576213	0.652042	0.851579	0.247833	0.686029	0.706728
	N	114	108	36	80	80	66	75	79	33	26							N	96	91	24	66	66	53	64	66	17	11
Whole_GP6	Pearson Correlation	0.110414	0.0150531	0.166758	0.0483009	0.00907845	-0.0927097	0.205624	0.0990606	-0.0243367	0.2315						Whole_GP6	Pearson Correlation	0.103974	0.0178392	0.310396	0.0580851	0.0885146	-0.14877	0.10837	0.0885659	-0.0946412	0.110375
	Sig. (2-tailed)	0.242207	0.877117	0.331019	0.670497	0.936298	0.459067	0.0767587	0.38508	0.893061	0.255159							Sig. (2-tailed)	0.313394	0.866712	0.139892	0.643177	0.479725	0.287706	0.394001	0.479469	0.717871	0.746643
	N	114	108	36	80	80	66	75	79	33	26							N	96	91	24	66	66	53	64	66	17	11
Whole_GP7	Pearson Correlation	0.048425	-0.140792	-0.14449	-0.0268718	-0.170508	0.0654605	0.163556	0.106381	0.129497	0.309892						Whole_GP7	Pearson Correlation	-0.00396509	-0.166101	0.0335178	0.0351984	-0.0680462	0.0412315	0.0339587	0.0487913	-0.173531	0.231648
	Sig. (2-tailed)	0.608903	0.146117	0.400477	0.81296	0.130492	0.601529	0.160883	0.35076	0.472603	0.123404							Sig. (2-tailed)	0.969416	0.115592	0.876443	0.779035	0.587214	0.769418	0.789937	0.697246	0.505367	0.493107
	N	114	108	36	80	80	66	75	79	33	26							N	96	91	24	66	66	53	64	66	17	11
Whole_GP8	Pearson Correlation	0.049537	-.248**	-0.277153	-0.00818751	-0.195217	0.0952854	0.155692	-0.0996578	0.0277232	0.224936						Whole_GP8	Pearson Correlation	0.00274744	-.267*	-0.0208793	0.0022953	-0.122014	0.100626	0.074313	-0.155598	-0.199668	-0.0183549
	Sig. (2-tailed)	0.600694	0.00969283	0.101741	0.942538	0.0826817	0.44663	0.182257	0.382207	0.878283	0.269256							Sig. (2-tailed)	0.978805	0.0105173	0.922856	0.985407	0.329083	0.47342	0.559493	0.212197	0.44229	0.957283
	N	114	108	36	80	80	66	75	79	33	26							N	96	91	24	66	66	53	64	66	17	11
Whole_GP9	Pearson Correlation	0.0112499	-.234*	-0.219236	-0.0575245	-0.0570214	0.190705	0.208265	-0.19073	0.0538775	0.282773						Whole_GP9	Pearson Correlation	0.0365127	-.228*	-0.169597	-0.0238313	-0.00895428	0.155169	0.146522	-0.216683	0.286489	0.146843
	Sig. (2-tailed)	0.905437	0.0149362	0.198902	0.612269	0.615388	0.125077	0.0729653	0.0922353	0.765867	0.161599							Sig. (2-tailed)	0.723952	0.0299854	0.428207	0.849361	0.943114	0.267238	0.24796	0.0805453	0.264927	0.666581
	N	114	108	36	80	80	66	75	79	33	26							N	96	91	24	66	66	53	64	66	17	11
Whole_GP10	Pearson Correlation	0.131169	0.000786684	0.232966	0.117574	0.059834	-0.0778788	0.153549	0.151595	-0.0298104	0.212739						Whole_GP10	Pearson Correlation	0.15664	0.00798687	0.384449	0.14846	0.173622	-0.146129	0.0600308	0.144549	-0.180788	0.126209
	Sig. (2-tailed)	0.1642	0.993553	0.171511	0.298959	0.598039	0.53424	0.188425	0.182317	0.869195	0.296755							Sig. (2-tailed)	0.12749	0.940105	0.0636128	0.234181	0.163266	0.296446	0.637493	0.246874	0.487441	0.711555
	N	114	108	36	80	80	66	75	79	33	26							N	96	91	24	66	66	53	64	66	17	11
Whole_GP11	Pearson Correlation	-0.0357891	-.293**	-0.249614	0.0790777	-0.0691495	-0.0473136	0.108242	-0.0467986	0.103176	0.351436						Whole_GP11	Pearson Correlation	-0.0309181	-.279**	0.00165082	0.16053	0.0328511	-0.0560791	5.8426e-05	-0.11322	-0.13174	0.29979
	Sig. (2-tailed)	0.705406	0.00209027	0.142055	0.485644	0.542201	0.705992	0.355289	0.682136	0.567746	0.078323							Sig. (2-tailed)	0.764911	0.00739387	0.993892	0.197883	0.793433	0.690011	0.999634	0.365391	0.614255	0.370434
	N	114	108	36	80	80	66	75	79	33	26							N	96	91	24	66	66	53	64	66	17	11
Whole_GP12	Pearson Correlation	-0.0137636	-0.145351	-0.194352	0.0884083	-0.123173	0.0886303	0.152492	-0.00518461	.355*	.552**						Whole_GP12	Pearson Correlation	-0.059845	-0.137088	-0.0375416	0.187269	0.0234722	0.0936635	0.0600076	-0.101515	-0.000906549	0.573813
	Sig. (2-tailed)	0.88444	0.133371	0.256029	0.43549	0.276371	0.479149	0.191521	0.96383	0.0429005	0.00342756							Sig. (2-tailed)	0.562456	0.195051	0.861741	0.132153	0.851605	0.504715	0.637623	0.417337	0.997245	0.0649163
	N	114	108	36	80	80	66	75	79	33	26							N	96	91	24	66	66	53	64	66	17	11
Whole_GP13	Pearson Correlation	0.0973786	-0.133115	-0.0965063	0.00458539	-0.138518	-0.0793131	0.105837	0.0463528	0.0276911	0.128761						Whole_GP13	Pearson Correlation	0.0481114	-0.135187	0.388691	0.0597192	-0.0601216	-0.134561	0.047298	0.0397221	-0.245368	0.00559853
	Sig. (2-tailed)	0.304854	0.171664	0.581295	0.968008	0.223439	0.529987	0.369467	0.68696	0.880417	0.539607							Sig. (2-tailed)	0.64337	0.20394	0.0668049	0.636533	0.634258	0.341565	0.712795	0.753399	0.359682	0.987754
	N	113	107	35	79	79	65	74	78	32	25							N	95	90	23	65	65	52	63	65	16	10
Whole_GP14	Pearson Correlation	-0.00617534	-0.135018	-0.237717	-0.000884025	-0.114311	-0.00198251	0.0615512	-0.109357	-0.0120619	0.0483484						Whole_GP14	Pearson Correlation	-0.0871507	-0.150867	0.0778806	0.0209633	-0.0726482	0.00913261	0.0596775	-0.119604	-0.121346	-0.157847
	Sig. (2-tailed)	0.948241	0.165567	0.169106	0.993831	0.315804	0.987495	0.602392	0.340547	0.94776	0.818481							Sig. (2-tailed)	0.401024	0.155788	0.723931	0.868353	0.56522	0.948766	0.642215	0.342629	0.654392	0.663185
	N	113	107	35	79	79	65	74	78	32	25							N	95	90	23	65	65	52	63	65	16	10
Whole_GP15	Pearson Correlation	0.12207	-.252**	-0.0325134	-0.0597879	0.0409415	0.139965	0.175403	-.292**	0.0506609	0.114646						Whole_GP15	Pearson Correlation	0.156306	-.222*	-0.254571	-0.115139	-0.00641203	0.133569	0.161194	-.308*	0.121746	0.129145
	Sig. (2-tailed)	0.197742	0.00882708	0.852904	0.600693	0.720159	0.266129	0.134965	0.00951868	0.783043	0.585282							Sig. (2-tailed)	0.130375	0.0355184	0.241104	0.361079	0.95957	0.345168	0.206916	0.0125881	0.653318	0.722159
	N	113	107	35	79	79	65	74	78	32	25							N	95	90	23	65	65	52	63	65	16	10
Whole_GP16	Pearson Correlation	0.0206399	-0.0413568	0.212397	0.201762	0.112187	-0.0190333	0.0953535	0.132944	-0.023029	0.195037						Whole_GP16	Pearson Correlation	0.0367516	-0.0174669	.438*	0.23359	0.234134	-0.0872072	-0.00879375	0.136812	-0.181392	0.0801809
	Sig. (2-tailed)	0.828217	0.672329	0.220591	0.0745692	0.324939	0.88038	0.41901	0.245915	0.90044	0.350162							Sig. (2-tailed)	0.723648	0.870202	0.0364073	0.0611075	0.0604899	0.538722	0.945466	0.277156	0.501377	0.825727
	N	113	107	35	79	79	65	74	78	32	25							N	95	90	23	65	65	52	63	65	16	10
Whole_GP17	Pearson Correlation	.197*	-0.0861466	-0.0640144	-0.139934	.225*	0.11933	0.00318129	-0.0813346	-0.0357486	0.0279123						Whole_GP17	Pearson Correlation	0.1419	-0.134122	0.102823	-0.176802	0.180598	0.152074	0.100902	-0.0676196	0.300051	0.225293
	Sig. (2-tailed)	0.0360813	0.377624	0.714861	0.218697	0.0459107	0.343747	0.978539	0.479004	0.845987	0.894635							Sig. (2-tailed)	0.170152	0.207556	0.640598	0.158866	0.149968	0.281821	0.431365	0.59251	0.258851	0.531434
	N	113	107	35	79	79	65	74	78	32	25							N	95	90	23	65	65	52	63	65	16	10
Whole_GP18	Pearson Correlation	-0.154749	-.340**	-0.0778906	0.204435	0.0683661	-0.0027791	0.166846	-0.194401	0.106554	0.287883						Whole_GP18	Pearson Correlation	-0.115981	-.275**	0.139343	.248*	0.149579	-0.00981563	0.120227	-.266*	0.000340186	0.29891
	Sig. (2-tailed)	0.101715	0.000342591	0.656501	0.0707261	0.549395	0.982471	0.155373	0.0881028	0.56162	0.162874							Sig. (2-tailed)	0.263031	0.00861043	0.526012	0.046587	0.23434	0.94494	0.347948	0.0322677	0.999002	0.40149
	N	113	107	35	79	79	65	74	78	32	25							N	95	90	23	65	65	52	63	65	16	10
Whole_GP19	Pearson Correlation	0.133366	-0.176089	-0.130981	0.0975254	-0.0692886	-0.0671922	0.00988036	-0.0665551	0.0174776	0.0779893						Whole_GP19	Pearson Correlation	0.0631137	-0.195783	0.211549	0.123324	-0.0491442	-0.087374	0.000922084	-0.054397	-0.302129	-0.0673421
	Sig. (2-tailed)	0.15906	0.069633	0.453261	0.392524	0.544007	0.594857	0.933415	0.562622	0.924361	0.710974							Sig. (2-tailed)	0.54344	0.0644092	0.332543	0.327718	0.697453	0.537943	0.994277	0.666925	0.255406	0.853355
	N	113	107	35	79	79	65	74	78	32	25							N	95	90	23	65	65	52	63	65	16	10
Whole_GP20	Pearson Correlation	0.151111	-.191*	-0.0964507	0.0453119	0.0210918	-0.0706197	0.20988	-.342**	-0.0328327	0.24735						Whole_GP20	Pearson Correlation	0.170886	-0.179844	-0.0269836	0.0475986	0.0905858	-0.113515	0.158742	-.391**	-0.204801	-0.135561
	Sig. (2-tailed)	0.110117	0.0489248	0.581514	0.691717	0.853621	0.576158	0.0726913	0.00219679	0.858418	0.233234							Sig. (2-tailed)	0.097774	0.0898561	0.90273	0.70653	0.472984	0.422978	0.214001	0.00129627	0.446734	0.70885
	N	113	107	35	79	79	65	74	78	32	25							N	95	90	23	65	65	52	63	65	16	10
Whole_GP21	Pearson Correlation	-0.0140528	-0.0680997	-0.0681582	-0.0148159	-0.199452	0.0572062	0.00971272	0.0343136	0.0895177	0.272601						Whole_GP21	Pearson Correlation	-0.0839008	-0.0709096	0.364759	0.0149983	-0.136079	0.0812145	-0.0332858	0.0114293	-0.181123	0.139474
	Sig. (2-tailed)	0.882556	0.485825	0.697248	0.896887	0.0780253	0.650813	0.934542	0.765516	0.626101	0.187384							Sig. (2-tailed)	0.41888	0.5066	0.0870249	0.905607	0.279762	0.567081	0.795651	0.928	0.502025	0.700767
	N	113	107	35	79	79	65	74	78	32	25							N	95	90	23	65	65	52	63	65	16	10
Whole_GP22	Pearson Correlation	.311**	-0.0781478	0.169862	-0.0269899	0.0919793	-0.0154515	0.0220371	-0.216919	-0.0227852	0.191728						Whole_GP22	Pearson Correlation	.301**	-0.0916544	.460*	-0.0612272	0.0783672	-0.0410301	0.0584161	-0.230085	0.112222	-0.0226531
	Sig. (2-tailed)	0.000802542	0.423654	0.329294	0.813346	0.420122	0.902769	0.852158	0.056439	0.901489	0.358556							Sig. (2-tailed)	0.00304235	0.390249	0.027268	0.628027	0.53492	0.772733	0.649276	0.0652077	0.67903	0.950472
	N	113	107	35	79	79	65	74	78	32	25							N	95	90	23	65	65	52	63	65	16	10
Whole_GP23	Pearson Correlation	0.00791744	-0.0602142	0.0500044	0.0268943	0.0513848	0.0656207	0.155883	-.350**	-0.030497	0.254524						Whole_GP23	Pearson Correlation	0.0942102	-0.0133667	-0.338608	0.0140614	0.045206	0.024116	0.187034	-.367**	0.0221445	0.227706
	Sig. (2-tailed)	0.933669	0.537826	0.775441	0.813996	0.652901	0.603519	0.184757	0.00165977	0.868399	0.219518							Sig. (2-tailed)	0.363819	0.900491	0.114004	0.91148	0.720663	0.865246	0.142159	0.00267072	0.935122	0.526926
	N	113	107	35	79	79	65	74	78	32	25							N	95	90	23	65	65	52	63	65	16	10
Whole_GP24	Pearson Correlation	.280**	-0.0268404	0.279544	-0.0134007	0.135478	-0.0643852	0.0504183	-0.076094	0.171873	-0.225078						Whole_GP24	Pearson Correlation	.263**	-0.0318667	0.397697	-0.0651645	0.0857837	-0.0595415	0.0954604	-0.064586	0.326259	-0.446559
	Sig. (2-tailed)	0.0026787	0.783756	0.103875	0.90669	0.233867	0.610369	0.669669	0.507872	0.346907	0.279372							Sig. (2-tailed)	0.00989095	0.765578	0.0602047	0.606044	0.496856	0.675001	0.456742	0.609253	0.217475	0.19575
	N	113	107	35	79	79	65	74	78	32	25							N	95	90	23	65	65	52	63	65	16	10
Whole_GP25	Pearson Correlation	0.111807	-0.109301	0.19909	.225*	0.170649	-0.0667915	-0.0956363	-0.0631419	-0.234104	0.0874004						Whole_GP25	Pearson Correlation	0.164462	-0.104826	0.182337	0.242795	0.24049	-0.0992625	-0.164049	-0.0416232	-0.330523	-0.00468659
	Sig. (2-tailed)	0.238393	0.262417	0.251555	0.0465441	0.132675	0.59706	0.417625	0.582869	0.197186	0.67783							Sig. (2-tailed)	0.111246	0.32547	0.405011	0.0513238	0.0536441	0.48385	0.19888	0.741998	0.211169	0.989748
	N	113	107	35	79	79	65	74	78	32	25							N	95	90	23	65	65	52	63	65	16	10
Whole_GP26	Pearson Correlation	-0.124681	-.201*	-0.105658	0.186025	-0.0637647	0.0275812	0.11685	-0.187876	-0.0797485	0.160387						Whole_GP26	Pearson Correlation	-0.154187	-0.193066	0.120423	0.204442	-0.0053591	-0.0128338	0.103163	-0.220808	-0.284503	-0.0140462
	Sig. (2-tailed)	0.188246	0.0375555	0.545795	0.100708	0.576648	0.827356	0.321455	0.0995194	0.664383	0.443761							Sig. (2-tailed)	0.135733	0.0682772	0.584159	0.102345	0.966205	0.928049	0.421061	0.0771355	0.285535	0.96928
	N	113	107	35	79	79	65	74	78	32	25							N	95	90	23	65	65	52	63	65	16	10
Whole_GP27	Pearson Correlation	0.0312924	-0.058675	-0.139314	-0.0211762	-0.166005	-0.0352689	0.0459893	-0.0557048	-0.121308	-0.024049						Whole_GP27	Pearson Correlation	-0.0139885	-0.0559405	0.277722	-0.0180475	-0.119826	-0.0460307	0.067376	-0.0364515	-0.353682	-0.222422
	Sig. (2-tailed)	0.742137	0.548288	0.424774	0.853042	0.143704	0.780309	0.697213	0.628099	0.508376	0.909155							Sig. (2-tailed)	0.892972	0.600494	0.199474	0.886533	0.34173	0.745911	0.599814	0.773136	0.178982	0.536816
	N	113	107	35	79	79	65	74	78	32	25							N	95	90	23	65	65	52	63	65	16	10
Whole_GP28	Pearson Correlation	0.015718	-0.105425	-0.109918	0.0971145	-0.12534	-0.014976	-0.0189635	-0.0281985	-0.00524082	0.108321						Whole_GP28	Pearson Correlation	-0.0402681	-0.118429	0.206238	0.156134	-0.0502117	-0.0476889	-0.0662304	-0.021262	-0.330821	-0.121861
	Sig. (2-tailed)	0.868758	0.279815	0.529627	0.394531	0.271056	0.905747	0.872592	0.806402	0.97729	0.606274							Sig. (2-tailed)	0.698426	0.266255	0.345103	0.214235	0.691208	0.737081	0.606045	0.866495	0.210734	0.737352
	N	113	107	35	79	79	65	74	78	32	25							N	95	90	23	65	65	52	63	65	16	10
Whole_GP29	Pearson Correlation	0.0776785	-.208*	-0.161828	-0.106377	-0.100227	-0.0459053	0.115766	-0.209492	0.0893529	-0.176016						Whole_GP29	Pearson Correlation	0.0867642	-0.206035	-0.269957	-0.162789	-0.14111	-0.110305	0.0869284	-0.230581	-0.10954	-0.51583
	Sig. (2-tailed)	0.413477	0.0316686	0.353015	0.350776	0.379483	0.716522	0.325998	0.0656521	0.62674	0.399998							Sig. (2-tailed)	0.403123	0.0513842	0.212854	0.195099	0.262199	0.436293	0.498127	0.0646135	0.686334	0.126966
	N	113	107	35	79	79	65	74	78	32	25							N	95	90	23	65	65	52	63	65	16	10
Whole_GP30	Pearson Correlation	0.10145	-0.00167142	0.0809142	-0.0729242	0.168206	0.0730575	-0.126539	-0.0500096	0.251801	0.227065						Whole_GP30	Pearson Correlation	0.0591657	0.0437928	0.294828	-0.129652	0.0967039	0.120721	-0.0566501	-0.0301968	0.418857	0.169894
	Sig. (2-tailed)	0.28498	0.986368	0.644032	0.523028	0.138393	0.563025	0.282678	0.663698	0.164454	0.275037							Sig. (2-tailed)	0.568989	0.68192	0.172039	0.30331	0.443484	0.39394	0.659216	0.811272	0.106355	0.6389
	N	113	107	35	79	79	65	74	78	32	25							N	95	90	23	65	65	52	63	65	16	10
Whole_GP31	Pearson Correlation	-0.157251	0.113442	0.163899	-0.0637805	0.0556964	-0.0305112	-0.0302002	0.191935	0.247405	-0.0626436						Whole_GP31	Pearson Correlation	-0.165023	0.125195	0.0598581	-0.0988135	0.00521587	0.0377972	0.035212	0.201168	0.424501	0.152707
	Sig. (2-tailed)	0.0962368	0.244653	0.346803	0.576553	0.625884	0.809344	0.798393	0.0922889	0.172194	0.766104							Sig. (2-tailed)	0.110014	0.239702	0.786158	0.433556	0.967108	0.790217	0.784104	0.108081	0.101242	0.673636
	N	113	107	35	79	79	65	74	78	32	25							N	95	90	23	65	65	52	63	65	16	10
Whole_GP32	Pearson Correlation	0.0679228	-0.175132	-0.0798944	0.014964	0.156442	0.080499	-0.033817	-0.0511748	0.0744149	0.340959						Whole_GP32	Pearson Correlation	0.115096	-0.111609	-0.0234036	-0.0257916	0.115758	0.102733	-0.0273308	-0.0666912	0.320381	.786**
	Sig. (2-tailed)	0.474716	0.0711892	0.648227	0.895862	0.168568	0.523834	0.774852	0.65635	0.685648	0.0953309							Sig. (2-tailed)	0.266715	0.294966	0.915587	0.838402	0.358486	0.468616	0.831618	0.597612	0.226362	0.00705464
	N	113	107	35	79	79	65	74	78	32	25							N	95	90	23	65	65	52	63	65	16	10
Whole_GP33	Pearson Correlation	-0.112732	0.100983	0.189078	.237*	.287**	-0.110367	-0.125059	-0.111384	-0.332945	-0.149556						Whole_GP33	Pearson Correlation	-0.112545	0.0608262	0.153542	.276*	.330**	-0.153263	-0.0822035	-0.0827859	-0.403192	-0.057357
	Sig. (2-tailed)	0.232401	0.298389	0.269406	0.0341896	0.00987608	0.377674	0.285045	0.328436	0.0583186	0.465878							Sig. (2-tailed)	0.27495	0.566811	0.4738	0.0251187	0.00675039	0.273229	0.518434	0.508714	0.108545	0.866972
	N	114	108	36	80	80	66	75	79	33	26							N	96	91	24	66	66	53	64	66	17	11
Whole_GP34	Pearson Correlation	0.0546854	-0.00314226	0.140301	0.212055	0.0938034	-0.0911216	-0.0418958	-0.0671233	-0.175589	0.153643						Whole_GP34	Pearson Correlation	0.0842133	0.00346303	0.18296	.251*	0.192812	-0.151532	-0.120812	-0.0719824	-0.32491	0.0544401
	Sig. (2-tailed)	0.563346	0.974252	0.414418	0.0589771	0.407883	0.46683	0.721173	0.556694	0.328367	0.453639							Sig. (2-tailed)	0.414637	0.974011	0.392149	0.0419018	0.120882	0.278749	0.341637	0.565724	0.203208	0.873689
	N	114	108	36	80	80	66	75	79	33	26							N	96	91	24	66	66	53	64	66	17	11
Whole_GP35	Pearson Correlation	.355**	0.0313496	-0.174962	-.308**	-0.120525	0.140819	0.0828086	-0.138567	-0.0110705	-0.13887						Whole_GP35	Pearson Correlation	.371**	0.00613156	-.404*	-.335**	-0.215686	0.066277	0.116756	-0.117981	-0.0770386	-0.416927
	Sig. (2-tailed)	0.000107412	0.74739	0.307434	0.00541235	0.286908	0.259407	0.479994	0.223276	0.951244	0.498681							Sig. (2-tailed)	0.00019648	0.954001	0.049992	0.00595979	0.0819829	0.637272	0.358208	0.34544	0.768849	0.202065
	N	114	108	36	80	80	66	75	79	33	26							N	96	91	24	66	66	53	64	66	17	11
Whole_GP36	Pearson Correlation	-0.0182652	-0.0867238	-0.101408	-.259*	-0.0823746	-0.137407	0.0224332	0.0778622	0.0991069	0.107798						Whole_GP36	Pearson Correlation	0.0296522	-0.0717842	0.145644	-.277*	-0.106149	-0.157795	0.104075	0.0468064	0.334229	0.228564
	Sig. (2-tailed)	0.847049	0.372149	0.556199	0.020576	0.467581	0.271243	0.848496	0.495201	0.583192	0.600166							Sig. (2-tailed)	0.774274	0.498924	0.497105	0.0240864	0.39628	0.259125	0.41312	0.709002	0.189794	0.499041
	N	114	108	36	80	80	66	75	79	33	26							N	96	91	24	66	66	53	64	66	17	11
Whole_GP37	Pearson Correlation	.277**	-0.11913	-.377*	-0.100287	0.0352451	-0.026184	-0.023575	-.234*	0.0578969	0.130036						Whole_GP37	Pearson Correlation	.265**	-0.124787	-0.17805	-0.145984	-0.0153008	-0.0200595	0.0293356	-0.213735	-0.0632318	0.195392
	Sig. (2-tailed)	0.00284302	0.219443	0.0235035	0.376098	0.756275	0.83469	0.840883	0.0378955	0.748941	0.526641							Sig. (2-tailed)	0.00898745	0.238578	0.405193	0.242163	0.902949	0.886632	0.818007	0.0848544	0.809483	0.564777
	N	114	108	36	80	80	66	75	79	33	26							N	96	91	24	66	66	53	64	66	17	11
Whole_GP38	Pearson Correlation	.257**	.279**	-0.0317493	-.257*	-0.0464593	0.160697	0.0938388	-0.0892542	0.0862211	0.0838056						Whole_GP38	Pearson Correlation	.260*	.292**	-0.225311	-.343**	-0.143099	0.126408	0.146107	-0.0818604	0.378136	0.22566
	Sig. (2-tailed)	0.00576325	0.00341916	0.854155	0.0213156	0.682374	0.197411	0.423254	0.434081	0.633295	0.683988							Sig. (2-tailed)	0.0106274	0.00493951	0.289802	0.00476535	0.251694	0.367087	0.249315	0.51348	0.134508	0.504659
	N	114	108	36	80	80	66	75	79	33	26							N	96	91	24	66	66	53	64	66	17	11
Whole_GP39	Pearson Correlation	0.0703692	0.0538025	0.0356124	-0.0893838	0.152877	0.0384313	-.251*	0.201134	-0.0137869	-0.229211						Whole_GP39	Pearson Correlation	0.0825849	0.0389835	0.0290795	-0.131443	0.00402151	0.19876	-0.12991	.275*	0.189697	0.217819
	Sig. (2-tailed)	0.456889	0.580245	0.836636	0.430421	0.175791	0.759327	0.0295125	0.0754965	0.9393	0.260019							Sig. (2-tailed)	0.423751	0.713711	0.892705	0.29279	0.974435	0.153645	0.30624	0.0254205	0.465863	0.51996
	N	114	108	36	80	80	66	75	79	33	26							N	96	91	24	66	66	53	64	66	17	11
Whole_GP40	Pearson Correlation	.259**	0.108215	-0.174449	-.236*	-0.177679	0.0229314	0.140945	-0.209895	-0.0205099	-0.0715117						Whole_GP40	Pearson Correlation	.264**	0.102365	-0.365473	-.286*	-0.222847	-0.107578	0.0862135	-0.221051	-0.139941	-0.402048
	Sig. (2-tailed)	0.00545406	0.264936	0.308877	0.0349002	0.114849	0.854986	0.227759	0.0633699	0.909801	0.728478							Sig. (2-tailed)	0.00922348	0.334275	0.0790544	0.0197409	0.0720952	0.44324	0.498167	0.0744799	0.592173	0.220288
	N	114	108	36	80	80	66	75	79	33	26							N	96	91	24	66	66	53	64	66	17	11
Whole_GP41	Pearson Correlation	0.143369	-.206*	-.373*	-0.152337	-0.177851	0.0716255	0.150881	-0.133008	0.153477	-0.00568318						Whole_GP41	Pearson Correlation	0.148483	-.245*	-0.197695	-0.227337	-0.193391	-0.0506586	0.125927	-0.167371	0.0246067	-0.099254
	Sig. (2-tailed)	0.128068	0.0323011	0.0251483	0.17734	0.114491	0.567657	0.196313	0.24258	0.393808	0.978018							Sig. (2-tailed)	0.1488	0.019126	0.354454	0.0663984	0.11975	0.71867	0.321434	0.179191	0.925314	0.771552
	N	114	108	36	80	80	66	75	79	33	26							N	96	91	24	66	66	53	64	66	17	11
Whole_GP42	Pearson Correlation	0.178207	.213*	-0.142099	-.221*	-0.208195	0.097684	0.170528	-0.084794	0.0988827	0.0675086						Whole_GP42	Pearson Correlation	0.182731	.210*	-0.356651	-.270*	-0.211142	-0.0290586	0.118298	-0.100855	0.174272	-0.202194
	Sig. (2-tailed)	0.0578314	0.0270319	0.408401	0.048794	0.0638526	0.435217	0.143537	0.457486	0.584049	0.743159							Sig. (2-tailed)	0.0747532	0.0461885	0.0871303	0.028356	0.088794	0.836362	0.35185	0.420384	0.503522	0.551024
	N	114	108	36	80	80	66	75	79	33	26							N	96	91	24	66	66	53	64	66	17	11
Whole_GP43	Pearson Correlation	-0.0104906	-0.0388245	-0.0926991	-0.0886097	0.00283258	0.0629642	-0.222318	0.207647	-0.0291527	-0.162381						Whole_GP43	Pearson Correlation	-0.00110341	-0.0765659	0.0426577	-0.0634309	-0.0619818	0.179801	-0.205985	.243*	-0.0166338	0.0764214
	Sig. (2-tailed)	0.911793	0.689943	0.590767	0.434441	0.980106	0.615492	0.0552311	0.0663199	0.872057	0.428045							Sig. (2-tailed)	0.991487	0.470691	0.843113	0.612871	0.621026	0.197646	0.102477	0.0494919	0.949477	0.823282
	N	114	108	36	80	80	66	75	79	33	26							N	96	91	24	66	66	53	64	66	17	11
Whole_GP44	Pearson Correlation	0.165476	.315**	-0.122009	-.296**	-0.00928241	-0.0680609	0.0729262	-0.148682	-0.137811	-0.205971						Whole_GP44	Pearson Correlation	0.130421	.267*	-0.226157	-.318**	-0.0180026	-0.220613	0.0658061	-0.16029	-0.120445	-0.310042
	Sig. (2-tailed)	0.0784955	0.000916188	0.478403	0.00762799	0.93487	0.587133	0.534086	0.190963	0.444392	0.312748							Sig. (2-tailed)	0.205319	0.010412	0.287945	0.00926573	0.885918	0.112417	0.605412	0.198565	0.645184	0.353473
	N	114	108	36	80	80	66	75	79	33	26							N	96	91	24	66	66	53	64	66	17	11
Whole_GP45	Pearson Correlation	0.0291558	.382**	0.149228	-0.125129	0.0042643	0.0778501	-0.0832107	.268*	0.0681878	-0.0893461						Whole_GP45	Pearson Correlation	0.0434515	.385**	-0.041467	-0.155761	-0.052684	0.11668	-0.0360773	.317**	.496*	0.334151
	Sig. (2-tailed)	0.758133	4.48647e-05	0.385039	0.268757	0.970054	0.534391	0.477857	0.017121	0.70614	0.664258							Sig. (2-tailed)	0.674225	0.000165999	0.847442	0.211712	0.674397	0.40539	0.77716	0.00961803	0.0427979	0.315219
	N	114	108	36	80	80	66	75	79	33	26							N	96	91	24	66	66	53	64	66	17	11
Whole_GP46	Pearson Correlation	-0.0611691	0.0418346	0.063671	0.0874103	0.170229	-0.0156826	-.331**	.275*	-0.0463799	-0.339565						Whole_GP46	Pearson Correlation	-0.0738401	0.010795	0.0918429	0.115029	0.0990208	0.116753	-.263*	.357**	0.0197036	-0.0459467
	Sig. (2-tailed)	0.517946	0.667277	0.712189	0.44071	0.131133	0.90054	0.00376014	0.0141278	0.797722	0.0896693							Sig. (2-tailed)	0.47462	0.919108	0.669509	0.357728	0.428929	0.405093	0.0355464	0.0032773	0.940168	0.893289
	N	114	108	36	80	80	66	75	79	33	26							N	96	91	24	66	66	53	64	66	17	11
Whole_GP47	Pearson Correlation	0.141694	-0.0204869	-0.311509	-.262*	-.246*	0.102927	0.149339	-0.02806	-0.0431842	-0.0717797						Whole_GP47	Pearson Correlation	0.179466	0.00992953	-0.380465	-.351**	-.341**	0.0696316	0.116372	-0.0524566	-0.0237302	-0.0925315
	Sig. (2-tailed)	0.132633	0.833316	0.0643991	0.0187756	0.0276169	0.410853	0.200976	0.806088	0.8114	0.727498							Sig. (2-tailed)	0.0801865	0.925574	0.0666446	0.00387631	0.00502839	0.620289	0.3598	0.675724	0.927968	0.786705
	N	114	108	36	80	80	66	75	79	33	26							N	96	91	24	66	66	53	64	66	17	11
Whole_GP48	Pearson Correlation	0.12002	.398**	-0.0460724	-.256*	0.133732	-0.0697168	-0.0854494	0.0172306	-0.204567	-0.320108						Whole_GP48	Pearson Correlation	0.0979264	.362**	-0.125825	-.276*	0.0908378	-0.14834	-0.0290598	0.0581237	0.0154121	-0.0863491
	Sig. (2-tailed)	0.203395	2.04369e-05	0.789608	0.0218574	0.236955	0.578048	0.466051	0.880197	0.253469	0.110883							Sig. (2-tailed)	0.342522	0.000415041	0.557982	0.0250212	0.468224	0.289119	0.819689	0.642957	0.953184	0.8007
	N	114	108	36	80	80	66	75	79	33	26							N	96	91	24	66	66	53	64	66	17	11
Whole_GP49	Pearson Correlation	-0.00281005	0.116698	0.0198833	-0.0244621	0.2075	-0.0882665	-.303**	0.20218	-0.140477	-.394*						Whole_GP49	Pearson Correlation	-0.0296366	0.0701114	0.133625	0.00219835	0.132145	-0.00640981	-0.241355	.283*	-0.0926591	-0.13262
	Sig. (2-tailed)	0.976328	0.229068	0.908365	0.829468	0.0647643	0.480962	0.0081326	0.0739582	0.435544	0.0462767							Sig. (2-tailed)	0.77439	0.509005	0.533625	0.986023	0.290197	0.963667	0.0546945	0.021223	0.72356	0.697486
	N	114	108	36	80	80	66	75	79	33	26							N	96	91	24	66	66	53	64	66	17	11
Whole_GP50	Pearson Correlation	0.181629	-0.000108781	-0.264037	-.321**	-0.102216	0.205501	-0.0187565	0.128148	0.04138	-0.156618						Whole_GP50	Pearson Correlation	.211*	-0.0373382	-0.32131	-.313*	-0.178169	0.221168	0.0132381	0.153539	0.174834	-0.110724
	Sig. (2-tailed)	0.0531121	0.999108	0.119691	0.0037092	0.366938	0.0978601	0.8731	0.260378	0.819147	0.444833							Sig. (2-tailed)	0.0392839	0.725301	0.125772	0.0104493	0.15235	0.111495	0.917311	0.218382	0.502126	0.745866
	N	114	108	36	80	80	66	75	79	33	26							N	96	91	24	66	66	53	64	66	17	11
Whole_GP51	Pearson Correlation	0.119013	-0.0133377	-.341*	-0.218203	-.260*	0.0944887	0.224719	-0.10244	0.00556507	0.0259355						Whole_GP51	Pearson Correlation	0.150781	-0.0054702	-0.37058	-.282*	-.259*	-0.0686582	0.100882	-0.148297	-0.12504	-0.333859
	Sig. (2-tailed)	0.20724	0.891029	0.042101	0.0518413	0.019737	0.450457	0.0525861	0.368995	0.97548	0.89992							Sig. (2-tailed)	0.142541	0.958958	0.0746455	0.0220221	0.0357751	0.625198	0.427676	0.234701	0.632532	0.315667
	N	114	108	36	80	80	66	75	79	33	26							N	96	91	24	66	66	53	64	66	17	11
Whole_GP52	Pearson Correlation	0.0435268	0.116927	-0.290348	-.276*	-0.195931	0.126916	0.131027	0.135292	-0.0193635	-0.0540675						Whole_GP52	Pearson Correlation	0.0822707	0.115428	-0.297987	-.328**	-0.207128	0.0574695	0.0461106	0.114109	0.197782	-0.0275818
	Sig. (2-tailed)	0.645634	0.228149	0.0858267	0.0133466	0.0815431	0.309875	0.262497	0.234516	0.914824	0.793071							Sig. (2-tailed)	0.425522	0.275917	0.157283	0.00720862	0.0951731	0.682726	0.717497	0.36161	0.446701	0.935841
	N	114	108	36	80	80	66	75	79	33	26							N	96	91	24	66	66	53	64	66	17	11
Whole_GP53	Pearson Correlation	0.0637126	-0.0740307	-0.235425	-0.165258	-0.0592992	0.0358345	-0.140681	0.14845	-0.0163979	-0.258557						Whole_GP53	Pearson Correlation	0.0839212	-0.0965066	-0.162325	-0.160551	-0.126724	0.0347988	-0.16791	0.178776	-0.0710514	-0.27828
	Sig. (2-tailed)	0.50066	0.446393	0.166905	0.142936	0.601322	0.775146	0.228642	0.191665	0.927832	0.202179							Sig. (2-tailed)	0.416263	0.362815	0.448557	0.197824	0.310615	0.80462	0.184759	0.150937	0.786406	0.407334
	N	114	108	36	80	80	66	75	79	33	26							N	96	91	24	66	66	53	64	66	17	11
Whole_GP54	Pearson Correlation	-0.126786	0.00505747	0.00500847	0.0341918	0.107515	0.00831583	-.283*	.338**	-0.062286	-0.312387						Whole_GP54	Pearson Correlation	-0.111908	-0.00946215	0.136158	0.0355903	0.0480887	0.107344	-.258*	.384**	0.0589027	0.0353337
	Sig. (2-tailed)	0.178878	0.958571	0.976872	0.763342	0.342487	0.947164	0.0137292	0.00229531	0.730587	0.120255							Sig. (2-tailed)	0.277691	0.929068	0.525825	0.776639	0.701399	0.444237	0.0396648	0.00145757	0.822324	0.917855
	N	114	108	36	80	80	66	75	79	33	26							N	96	91	24	66	66	53	64	66	17	11
Whole_GP55	Pearson Correlation	-0.0127119	-0.0919936	-0.126298	-0.0774366	0.049117	0.0264052	-0.199813	.281*	-0.0836142	-0.312732						Whole_GP55	Pearson Correlation	0.0213921	-0.142549	0.00685142	-0.0349684	0.0219189	0.0859097	-0.187164	.324**	-0.0841195	-0.212257
	Sig. (2-tailed)	0.893216	0.343684	0.462955	0.494771	0.66526	0.833313	0.0856609	0.0120763	0.643638	0.119824							Sig. (2-tailed)	0.836106	0.177681	0.974653	0.780443	0.861325	0.540769	0.138628	0.00796014	0.748222	0.530933
	N	114	108	36	80	80	66	75	79	33	26							N	96	91	24	66	66	53	64	66	17	11
Whole_GP56	Pearson Correlation	0.0293874	-0.0839701	-0.115757	-0.0844683	0.0651668	-0.019769	-0.20435	0.208238	-0.240629	-.444*						Whole_GP56	Pearson Correlation	0.0480007	-0.1278	0.052242	-0.0562836	-0.010562	0.0525892	-0.174547	.265*	-0.309611	-0.458823
	Sig. (2-tailed)	0.756271	0.387579	0.501396	0.456302	0.56576	0.874811	0.0786438	0.0655331	0.17736	0.0230518							Sig. (2-tailed)	0.64235	0.22734	0.808443	0.653526	0.932922	0.708416	0.167749	0.0315048	0.226541	0.155754
	N	114	108	36	80	80	66	75	79	33	26							N	96	91	24	66	66	53	64	66	17	11
Whole_S0	Pearson Correlation	0.0106435	-.288**	-0.167668	0.0940522	-0.0899783	0.0209447	0.175416	-0.0274795	0.0918157	0.300266						Whole_S0	Pearson Correlation	-0.0224787	-.292**	0.22856	0.165582	0.0286033	-0.004037	0.0766228	-0.0835513	-0.173527	0.159318
	Sig. (2-tailed)	0.910512	0.00247049	0.328348	0.406634	0.427349	0.867431	0.132238	0.810024	0.611328	0.136118							Sig. (2-tailed)	0.827907	0.0050237	0.282717	0.183952	0.819661	0.977113	0.547316	0.50479	0.505377	0.639852
	N	114	108	36	80	80	66	75	79	33	26							N	96	91	24	66	66	53	64	66	17	11
Whole_S1	Pearson Correlation	-0.0195076	-.212*	-0.0723653	0.149968	-0.0635516	0.0233457	0.110847	-.276*	-0.080058	0.288326						Whole_S1	Pearson Correlation	-0.0138146	-0.20067	0.0100177	0.177675	0.00613241	-0.0275435	0.0813019	-.312*	-0.299172	0.0231967
	Sig. (2-tailed)	0.836784	0.0277334	0.67491	0.184254	0.57545	0.852396	0.343761	0.0138215	0.657854	0.153172							Sig. (2-tailed)	0.893728	0.056487	0.962946	0.153509	0.961024	0.844786	0.523048	0.0106898	0.243403	0.946027
	N	114	108	36	80	80	66	75	79	33	26							N	96	91	24	66	66	53	64	66	17	11
Whole_S2	Pearson Correlation	-0.121064	0.148449	0.280051	0.00898978	0.175882	-0.0784546	-0.0571122	0.0812978	0.146303	-0.118236						Whole_S2	Pearson Correlation	-0.109849	0.15054	0.0669561	-0.0268237	0.139727	-0.0662034	-1.08537e-05	0.0975324	0.365283	0.114636
	Sig. (2-tailed)	0.199459	0.125206	0.0980679	0.936919	0.118625	0.531213	0.626474	0.476308	0.416547	0.565115							Sig. (2-tailed)	0.286685	0.154348	0.755911	0.83071	0.263156	0.637646	0.999932	0.435934	0.149368	0.737154
	N	114	108	36	80	80	66	75	79	33	26							N	96	91	24	66	66	53	64	66	17	11
Whole_S3	Pearson Correlation	0.14361	.307**	-0.0117839	-0.205347	-0.0301308	0.0332467	-0.150332	0.171708	-0.0687273	-0.324319						Whole_S3	Pearson Correlation	0.154602	.292**	-0.237093	-.247*	-0.148648	0.064258	-0.104846	0.223554	0.109087	-0.203863
	Sig. (2-tailed)	0.12742	0.00123043	0.945618	0.0676547	0.790766	0.791002	0.197962	0.130251	0.703919	0.106004							Sig. (2-tailed)	0.132583	0.0049997	0.264634	0.0458251	0.233585	0.647583	0.409647	0.0711735	0.676851	0.547671
	N	114	108	36	80	80	66	75	79	33	26							N	96	91	24	66	66	53	64	66	17	11
Whole_S4	Pearson Correlation	0.0609802	-0.00280084	-0.255474	-.236*	-0.0975694	0.0853202	-0.0754019	0.214249	-0.0839138	-0.296944						Whole_S4	Pearson Correlation	0.0991316	-0.025279	-0.174085	-.246*	-0.162116	0.0884179	-0.106626	0.226957	-0.00795455	-0.228088
	Sig. (2-tailed)	0.519241	0.977049	0.132625	0.0352551	0.389233	0.49578	0.520258	0.0579582	0.642446	0.140719							Sig. (2-tailed)	0.336585	0.811997	0.415903	0.0463643	0.193431	0.528971	0.401701	0.0668658	0.975828	0.49996
	N	114	108	36	80	80	66	75	79	33	26							N	96	91	24	66	66	53	64	66	17	11
Whole_G0	Pearson Correlation	0.0622897	-0.167266	-0.118553	0.00966444	-0.150856	0.0712585	0.182005	0.0978527	0.0911663	0.301708						Whole_G0	Pearson Correlation	0.0169958	-0.188498	0.171809	0.0657242	-0.0293383	0.037403	0.0458978	0.0487688	-0.220994	0.13638
	Sig. (2-tailed)	0.510293	0.0835822	0.491044	0.932195	0.181642	0.569648	0.118095	0.39093	0.613861	0.134156							Sig. (2-tailed)	0.869452	0.0735548	0.422117	0.600062	0.815108	0.790318	0.718746	0.697379	0.393997	0.689273
	N	114	108	36	80	80	66	75	79	33	26							N	96	91	24	66	66	53	64	66	17	11
Whole_G1	Pearson Correlation	0.0711585	-.273**	-0.123051	0.102359	-0.0622416	-0.0253111	0.144904	-0.0476814	0.0760833	0.363331						Whole_G1	Pearson Correlation	0.0671949	-.277**	0.257232	0.184995	0.078671	-0.0763363	0.0348895	-0.108436	-0.20826	0.188009
	Sig. (2-tailed)	0.451843	0.00424674	0.474625	0.366264	0.583365	0.840127	0.214833	0.676471	0.673884	0.0680856							Sig. (2-tailed)	0.51538	0.00795873	0.224958	0.136998	0.530077	0.586938	0.784317	0.386127	0.422481	0.579853
	N	114	108	36	80	80	66	75	79	33	26							N	96	91	24	66	66	53	64	66	17	11
Whole_G2	Pearson Correlation	-.268**	-0.130238	0.271559	.265*	0.166734	-0.100502	0.03657	-0.146256	0.0854865	0.179457						Whole_G2	Pearson Correlation	-.250*	-0.0930996	0.211398	.262*	0.22342	-0.113338	0.059096	-0.15722	0.0733846	0.234854
	Sig. (2-tailed)	0.00395872	0.179125	0.109129	0.0177211	0.139351	0.422023	0.755428	0.198386	0.636203	0.380375							Sig. (2-tailed)	0.0141004	0.380082	0.321386	0.0332619	0.0713473	0.419066	0.642751	0.207412	0.779552	0.486969
	N	114	108	36	80	80	66	75	79	33	26							N	96	91	24	66	66	53	64	66	17	11
Whole_G3	Pearson Correlation	.225*	.264**	-0.114057	-.279*	-0.157554	0.107649	0.105627	-0.0365898	0.059161	-0.0345119						Whole_G3	Pearson Correlation	.234*	.253*	-0.35569	-.332**	-0.211231	0.0160673	0.0978759	-0.0366332	0.242179	-0.140821
	Sig. (2-tailed)	0.0158813	0.00576312	0.507742	0.0121656	0.162786	0.389603	0.3671	0.748862	0.74364	0.867078							Sig. (2-tailed)	0.0217885	0.0157383	0.088046	0.00646915	0.0886561	0.909087	0.441641	0.77027	0.349006	0.679613
	N	114	108	36	80	80	66	75	79	33	26							N	96	91	24	66	66	53	64	66	17	11
Whole_G4	Pearson Correlation	-0.0101766	0.0701252	-0.00706444	-0.0253417	0.119112	-0.016255	-.309**	.288*	-0.107639	-0.381249						Whole_G4	Pearson Correlation	-0.00615532	0.0364822	0.0462898	-0.0102817	0.0266046	0.101905	-.260*	.372**	-0.0315246	-0.139073
	Sig. (2-tailed)	0.914423	0.470804	0.967383	0.823433	0.292638	0.896929	0.00694728	0.0101211	0.55102	0.0546458							Sig. (2-tailed)	0.952538	0.731357	0.829938	0.934698	0.832072	0.467788	0.0383414	0.00211034	0.904398	0.683411
	N	114	108	36	80	80	66	75	79	33	26							N	96	91	24	66	66	53	64	66	17	11
Whole_A1	Pearson Correlation	0.121339	-0.131664	0.118465	0.199049	0.210954	0.0844022	0.024875	-0.0171169	-0.151067	0.144854						Whole_A1	Pearson Correlation	0.15342	-0.116323	0.324419	0.235557	.316**	0.0388134	-0.0679868	-0.00236006	-0.15861	-0.0243859
	Sig. (2-tailed)	0.198435	0.174372	0.491368	0.076713	0.0603364	0.500445	0.832233	0.880982	0.401365	0.480172							Sig. (2-tailed)	0.135604	0.272187	0.121946	0.0569107	0.00985185	0.7826	0.593485	0.984995	0.543172	0.943264
	N	114	108	36	80	80	66	75	79	33	26							N	96	91	24	66	66	53	64	66	17	11
Whole_A2	Pearson Correlation	-.214*	-.244*	0.1474	.273*	0.0879649	-0.0863552	0.108007	-0.135193	0.119541	0.346237						Whole_A2	Pearson Correlation	-.217*	-.214*	0.275105	.314*	0.201608	-0.108304	0.0708617	-0.178199	-0.037202	0.304234
	Sig. (2-tailed)	0.022141	0.0108103	0.390955	0.0142764	0.437805	0.490547	0.35634	0.234861	0.507579	0.0831491							Sig. (2-tailed)	0.0336447	0.0414463	0.193238	0.0101277	0.104526	0.440149	0.577923	0.15228	0.887276	0.363032
	N	114	108	36	80	80	66	75	79	33	26							N	96	91	24	66	66	53	64	66	17	11
Whole_A3	Pearson Correlation	.225*	.264**	-0.11384	-.279*	-0.157818	0.107507	0.105822	-0.0363941	0.0594763	-0.0337692						Whole_A3	Pearson Correlation	.234*	.252*	-0.35568	-.332**	-0.21144	0.0160201	0.097932	-0.0364162	0.242335	-0.139779
	Sig. (2-tailed)	0.015976	0.0057585	0.508555	0.0121108	0.162073	0.39023	0.366213	0.750161	0.74232	0.869914							Sig. (2-tailed)	0.0219086	0.0157604	0.0880559	0.00645619	0.0883335	0.909354	0.441378	0.771594	0.348687	0.681875
	N	114	108	36	80	80	66	75	79	33	26							N	96	91	24	66	66	53	64	66	17	11
Whole_A4	Pearson Correlation	-0.0101766	0.0701252	-0.00706444	-0.0253417	0.119112	-0.016255	-.309**	.288*	-0.107639	-0.381249						Whole_A4	Pearson Correlation	-0.00615532	0.0364822	0.0462898	-0.0102817	0.0266046	0.101905	-.260*	.372**	-0.0315246	-0.139073
	Sig. (2-tailed)	0.914423	0.470804	0.967383	0.823433	0.292638	0.896929	0.00694728	0.0101211	0.55102	0.0546458							Sig. (2-tailed)	0.952538	0.731357	0.829938	0.934698	0.832072	0.467788	0.0383414	0.00211034	0.904398	0.683411
	N	114	108	36	80	80	66	75	79	33	26							N	96	91	24	66	66	53	64	66	17	11
Whole_Oligomannose	Pearson Correlation	0.0274045	-0.136872	-0.205499	-0.00138619	-0.137933	0.0239637	0.0886778	-0.0711227	-0.0420112	0.0905504						Whole_Oligomannose	Pearson Correlation	-0.0377409	-0.146505	0.17221	0.0154648	-0.0760679	0.0226714	0.0699747	-0.0805816	-0.224052	-0.132014
	Sig. (2-tailed)	0.772253	0.157796	0.229222	0.990263	0.222413	0.848534	0.44931	0.533372	0.816435	0.659998							Sig. (2-tailed)	0.715059	0.165827	0.421019	0.901914	0.543816	0.871987	0.582704	0.520103	0.387316	0.698812
	N	114	108	36	80	80	66	75	79	33	26							N	96	91	24	66	66	53	64	66	17	11
Whole_CoreFucose	Pearson Correlation	-0.0484032	-0.17757	-0.0628455	0.193323	-0.006132	-0.0422354	0.0399672	-0.110094	-0.11262	0.180981						Whole_CoreFucose	Pearson Correlation	-0.0737696	-0.183236	0.165833	.255*	0.103625	-0.09795	-0.0273411	-0.132871	-0.365981	0.0186105
	Sig. (2-tailed)	0.609065	0.0659851	0.715764	0.0857661	0.956948	0.736331	0.733519	0.334105	0.532629	0.376276							Sig. (2-tailed)	0.475043	0.082114	0.438677	0.0384123	0.407671	0.485325	0.83019	0.287534	0.148534	0.956688
	N	114	108	36	80	80	66	75	79	33	26							N	96	91	24	66	66	53	64	66	17	11
Whole_OuterArmFucose	Pearson Correlation	0.0155808	.334**	0.0994319	-0.13913	0.0884438	0.016508	-0.222739	.327**	-0.0570639	-0.29263						Whole_OuterArmFucose	Pearson Correlation	0.024132	.329**	0.0819871	-0.156884	0.000886957	0.0907397	-0.174171	.422**	0.320717	0.130081
	Sig. (2-tailed)	0.869311	0.000415079	0.56396	0.218388	0.435305	0.895334	0.0547597	0.00328553	0.752439	0.146858							Sig. (2-tailed)	0.815466	0.0014468	0.703312	0.208396	0.994361	0.518164	0.168681	0.000416637	0.20944	0.703048
	N	114	108	36	80	80	66	75	79	33	26							N	96	91	24	66	66	53	64	66	17	11
**. Correlation is significant at the 0.01 level (2-tailed).																	*. Correlation is significant at the 0.05 level (2-tailed).
*. Correlation is significant at the 0.05 level (2-tailed).																	**. Correlation is significant at the 0.01 level (2-tailed).
																	c. Cannot be computed because at least one of the variables is constant.
In bold are values still significant after Bonferroni correction for multiple testing (I case of T-tests)
